# Supplementary material for: (1R,3S)-Methyl 3-[(S)-2-(hydroxy­diphenyl­meth­yl)pyrrolidin-1-ylmeth­yl]-2,2-dimethyl­cyclo­propane­carboxyl­ate
Source: Acta Crystallogr Sect E Struct Rep Online. 2009 Sep 16;65(Pt 10):o2474. doi: 10.1107/S1600536809035296 (PMC2970366; doi:10.1107/S1600536809035296)
Supplement: Supplementary file 1 [file e-65-o2474-sup1.cif]

##############################################################################
###                                                                        ###
###        Electronic paper (Acta Crystallographica Section E)             ###
###                                                                        ###
##############################################################################
#                                                                            #
# This CIF contains the data in a paper accepted for publication in Acta     #
# Crystallographica Section E. It conforms to the requirements of Notes      #
# for Authors for Section E, and has been peer reviewed under the auspices   #
# of the IUCr Commission on Journals.                                        #
#                                                                            #
# Full details of the Crystallographic Information File format               #
# are given in the paper "The Crystallographic Information File (CIF):       #
# a New Standard Archive File for Crystallography" by S. R. Hall, F. H.      #
# Allen and I. D. Brown [Acta Cryst. (1991), A47, 655-685].                  #
#                                                                            #
# The current version of the core CIF dictionary is obtainable from          #
# ftp://ftp.iucr.org/pub/cif_core.dic. The current version number is 2.4.    #
#                                                                            #
# Software is freely available for graphical display of the structure(s) in  #
# this CIF.  For information consult the CIF home page http://www.iucr.org/  #
# cif/home.html                                                              #
#                                                                            #
# This file may be used for bona fide research purposes within the           #
# scientific community so long as proper attribution is given to the journal # 
# article from which it was obtained.                                        #
#                                                                            #
##############################################################################
                                             
data_I
_audit_creation_method     SHELXL-97
_chemical_name_systematic
;
(1<i>R</i>,3<i>S</i>)-Methyl 3-[(<i>S</i>)-2-
(hydroxydiphenylmethyl)pyrrolidin-1-ylmethyl]-2,2-
dimethylcyclopropanecarboxylate
;
_chemical_name_common     ?
_chemical_formula_moiety     'C25 H31 N O3'
_chemical_formula_sum     'C25 H31 N O3'
_chemical_formula_iupac     'C25 H31 N O3'
_chemical_formula_weight     393.51
_chemical_melting_point     ?
_symmetry_cell_setting     monoclinic
_symmetry_space_group_name_H-M     'C 2'
loop_
    _symmetry_equiv_pos_as_xyz
    'x, y, z'
    '-x, y, -z'
    'x+1/2, y+1/2, z'
    '-x+1/2, y+1/2, -z'
_cell_length_a     34.736(7)
_cell_length_b     17.729(4)
_cell_length_c     11.013(2)
_cell_angle_alpha     90.00
_cell_angle_beta     97.62(3)
_cell_angle_gamma     90.00
_cell_volume     6722(2)
_cell_formula_units_Z     12
_cell_measurement_reflns_used     768
_cell_measurement_theta_min     2.17
_cell_measurement_theta_max     27.48
_cell_measurement_temperature     173(2)
_exptl_crystal_description     strip
_exptl_crystal_colour     colourless
_exptl_crystal_size_max     0.50
_exptl_crystal_size_mid     0.33
_exptl_crystal_size_min     0.29
_exptl_crystal_density_diffrn     1.166
_exptl_crystal_density_meas     ?
_exptl_crystal_density_method     'not measured'
_exptl_crystal_F_000     2544
_exptl_absorpt_coefficient_mu     0.076
_exptl_absorpt_correction_type     numerical
_exptl_absorpt_process_details     'ABSCOR (Higashi, 1995)'
_exptl_absorpt_correction_T_min     0.9631
_exptl_absorpt_correction_T_max     0.9784
_exptl_special_details
;
;
_diffrn_ambient_temperature     173(2)
_diffrn_radiation_type     MoK\a
_diffrn_radiation_wavelength     0.71073
_diffrn_radiation_source     'sealed tube'
_diffrn_radiation_monochromator     graphite
_diffrn_measurement_device_type     'Rigaku Saturn724+ CCD'
_diffrn_measurement_method     '\w scans at fixed \c = 45\%'
_diffrn_detector_area_resol_mean     ?
_diffrn_reflns_number     41275
_diffrn_reflns_av_R_equivalents     0.0496
_diffrn_reflns_av_sigmaI/netI     0.0340
_diffrn_reflns_theta_min     2.30
_diffrn_reflns_theta_max     27.49
_diffrn_reflns_theta_full     27.49
_diffrn_measured_fraction_theta_max     0.997
_diffrn_measured_fraction_theta_full     0.997
_diffrn_reflns_limit_h_min     -45
_diffrn_reflns_limit_h_max     45
_diffrn_reflns_limit_k_min     -23
_diffrn_reflns_limit_k_max     23
_diffrn_reflns_limit_l_min     -14
_diffrn_reflns_limit_l_max     14
_diffrn_standards_number     ?
_diffrn_standards_interval_count     ?
_diffrn_standards_interval_time     ?
_diffrn_standards_decay_%     ?
_refine_special_details
;
Refinement of <i>F</i>^2^ against ALL reflections. The weighted <i>R</i>-factor
<i>wR</i> and goodness of fit <i>S</i> are based on <i>F</i>^2^, conventional
<i>R</i>-factors <i>R</i> are based on <i>F</i>, with <i>F</i> set to zero for
negative <i>F</i>^2^. The threshold expression of <i>F</i>^2^ >
\s(<i>F</i>^2^) is used only for calculating <i>R</i>-factors(gt) <i>etc</i>.
and is not relevant to the choice of reflections for refinement.
<i>R</i>-factors based on <i>F</i>^2^ are statistically about twice as large
as those based on <i>F</i>, and <i>R</i>- factors based on ALL data will be
even larger.
;
_reflns_number_total     7960
_reflns_number_gt     7677
_reflns_threshold_expression     I>2\s(I)
_refine_ls_structure_factor_coef     Fsqd
_refine_ls_matrix_type     full
_refine_ls_R_factor_all     0.0609
_refine_ls_R_factor_gt     0.0585
_refine_ls_wR_factor_gt     0.1437
_refine_ls_wR_factor_ref     0.1452
_refine_ls_goodness_of_fit_ref     1.172
_refine_ls_restrained_S_all     1.172
_refine_ls_number_reflns     7960
_refine_ls_number_parameters     784
_refine_ls_number_restraints     1
_refine_ls_hydrogen_treatment     constr
_refine_ls_weighting_scheme     calc
_refine_ls_weighting_details
         'calc w=1/[\s^2^(Fo^2^)+(0.0632P)^2^+2.6224P] where P=(Fo^2^+2Fc^2^)/3'
_atom_sites_solution_hydrogens     geom
_atom_sites_solution_primary     direct
_atom_sites_solution_secondary     difmap
_refine_ls_shift/su_max     0.001
_refine_ls_shift/su_mean     0.000
_refine_diff_density_max     0.406
_refine_diff_density_min     -0.238
_refine_ls_extinction_method     none
_refine_ls_extinction_coef     ?
_refine_ls_abs_structure_details     ?
loop_
    _atom_type_symbol
    _atom_type_description
    _atom_type_scat_dispersion_real
    _atom_type_scat_dispersion_imag
    _atom_type_scat_source
    'C' 'C' 0.0033 0.0016
                         'International Tables Vol C Tables 4.2.6.8 and 6.1.1.4'
    'H' 'H' 0.0000 0.0000
                         'International Tables Vol C Tables 4.2.6.8 and 6.1.1.4'
    'N' 'N' 0.0061 0.0033
                         'International Tables Vol C Tables 4.2.6.8 and 6.1.1.4'
    'O' 'O' 0.0106 0.0060
                         'International Tables Vol C Tables 4.2.6.8 and 6.1.1.4'
_computing_data_collection     'CrystalClear (Rigaku, 2005)'
_computing_cell_refinement     'CrystalClear (Rigaku, 2005)'
_computing_data_reduction     'CrystalClear (Rigaku, 2005)'
_computing_structure_solution     'SHELXS97 (Sheldrick, 2008)'
_computing_structure_refinement     'SHELXL97 (Sheldrick, 2008)'
_computing_molecular_graphics     'XP in SHELXTL (Sheldrick, 2008)'
_computing_publication_material     'SHELXL97 (Sheldrick, 2008)'
loop_
    _atom_site_type_symbol
    _atom_site_label
    _atom_site_fract_x
    _atom_site_fract_y
    _atom_site_fract_z
    _atom_site_U_iso_or_equiv
    _atom_site_adp_type
    _atom_site_calc_flag
    _atom_site_refinement_flags
    _atom_site_occupancy
    _atom_site_disorder_assembly
    _atom_site_disorder_group
    O O1A 0.61741(6) 0.71980(12) 0.0217(2) 0.0404(5) Uani d . 1 . .
    H H1A 0.6068 0.7249 -0.0510 0.061 Uiso calc R 1 . .
    O O1C 0.87641(7) 0.55390(12) -0.0018(2) 0.0445(5) Uani d . 1 . .
    H H1C 0.8875 0.5614 0.0697 0.067 Uiso calc R 1 . .
    O O1B 0.87006(7) 0.87326(12) 0.9332(2) 0.0475(5) Uani d . 1 . .
    H H1BA 0.8845 0.8878 0.9980 0.071 Uiso d R 1 . .
    O O2B 0.95265(7) 1.17966(15) 1.1925(3) 0.0608(7) Uani d . 1 . .
    O O2A 0.55251(9) 1.02781(16) -0.2743(3) 0.0773(9) Uani d . 1 . .
    O O2C 0.95309(8) 0.84700(15) 0.3125(4) 0.0753(9) Uani d . 1 . .
    O O3A 0.49276(7) 0.98742(15) -0.3403(3) 0.0585(6) Uani d . 1 . .
    O O3C 1.00025(7) 0.76433(16) 0.3560(2) 0.0559(6) Uani d . 1 . .
    O O3B 1.01025(8) 1.13285(18) 1.2684(4) 0.0783(9) Uani d . 1 . .
    N N1C 0.90248(7) 0.68825(17) 0.0848(2) 0.0400(5) Uani d . 1 . .
    N N1A 0.58899(7) 0.84984(15) -0.0687(2) 0.0382(5) Uani d . 1 . .
    N N1B 0.90658(7) 0.99525(15) 1.0363(2) 0.0396(6) Uani d . 1 . .
    C C1C 0.85125(8) 0.61510(16) -0.0382(3) 0.0342(6) Uani d . 1 . .
    C C1A 0.64291(8) 0.78108(16) 0.0535(3) 0.0340(6) Uani d . 1 . .
    C C1B 0.84952(8) 0.94225(16) 0.9081(3) 0.0364(6) Uani d . 1 . .
    C C2A 0.67399(8) 0.78459(17) -0.0334(3) 0.0360(6) Uani d . 1 . .
    C C2B 0.82002(8) 0.95341(16) 0.9997(3) 0.0359(6) Uani d . 1 . .
    C C2C 0.82046(9) 0.62294(18) 0.0509(3) 0.0370(6) Uani d . 1 . .
    C C3B 0.79781(9) 1.01844(19) 0.9986(3) 0.0437(7) Uani d . 1 . .
    H H3BA 0.8006 1.0566 0.9398 0.052 Uiso calc R 1 . .
    C C3C 0.81643(10) 0.56596(19) 0.1355(3) 0.0457(7) Uani d . 1 . .
    H H3CA 0.8322 0.5221 0.1368 0.055 Uiso calc R 1 . .
    C C3A 0.69694(8) 0.84829(19) -0.0430(3) 0.0429(7) Uani d . 1 . .
    H H3AA 0.6942 0.8907 0.0078 0.051 Uiso calc R 1 . .
    C C4B 0.77159(9) 1.0288(2) 1.0822(3) 0.0499(8) Uani d . 1 . .
    H H4BA 0.7565 1.0736 1.0796 0.060 Uiso calc R 1 . .
    C C4A 0.72399(9) 0.8506(2) -0.1263(3) 0.0479(8) Uani d . 1 . .
    H H4AA 0.7395 0.8944 -0.1314 0.057 Uiso calc R 1 . .
    C C4C 0.78966(12) 0.5725(2) 0.2177(3) 0.0594(10) Uani d . 1 . .
    H H4CA 0.7874 0.5332 0.2749 0.071 Uiso calc R 1 . .
    C C5A 0.72818(9) 0.7893(2) -0.2012(3) 0.0514(8) Uani d . 1 . .
    H H5AA 0.7461 0.7913 -0.2594 0.062 Uiso calc R 1 . .
    C C5B 0.76748(10) 0.9744(2) 1.1686(3) 0.0509(8) Uani d . 1 . .
    H H5BA 0.7497 0.9815 1.2262 0.061 Uiso calc R 1 . .
    C C5C 0.76616(11) 0.6356(3) 0.2178(3) 0.0587(10) Uani d . 1 . .
    H H5CA 0.7481 0.6401 0.2751 0.070 Uiso calc R 1 . .
    C C6C 0.76942(9) 0.6920(2) 0.1327(3) 0.0510(8) Uani d . 1 . .
    H H6CA 0.7532 0.7352 0.1304 0.061 Uiso calc R 1 . .
    C C6A 0.70623(10) 0.7253(2) -0.1910(3) 0.0518(8) Uani d . 1 . .
    H H6AA 0.7094 0.6828 -0.2413 0.062 Uiso calc R 1 . .
    C C6B 0.78927(11) 0.9095(2) 1.1707(3) 0.0541(9) Uani d . 1 . .
    H H6BA 0.7865 0.8717 1.2300 0.065 Uiso calc R 1 . .
    C C7B 0.81547(9) 0.89896(18) 1.0864(3) 0.0435(7) Uani d . 1 . .
    H H7BA 0.8303 0.8539 1.0887 0.052 Uiso calc R 1 . .
    C C7C 0.79635(9) 0.6857(2) 0.0507(3) 0.0420(6) Uani d . 1 . .
    H H7CA 0.7984 0.7250 -0.0068 0.050 Uiso calc R 1 . .
    C C7A 0.67956(9) 0.72283(18) -0.1076(3) 0.0406(6) Uani d . 1 . .
    H H7AA 0.6648 0.6782 -0.1009 0.049 Uiso calc R 1 . .
    C C8B 0.82818(8) 0.93710(19) 0.7772(3) 0.0410(7) Uani d . 1 . .
    C C8A 0.66136(8) 0.76902(17) 0.1854(3) 0.0379(6) Uani d . 1 . .
    C C8C 0.83178(9) 0.59895(17) -0.1678(3) 0.0366(6) Uani d . 1 . .
    C C9C 0.80633(10) 0.6500(2) -0.2317(3) 0.0488(8) Uani d . 1 . .
    H H9CA 0.8003 0.6957 -0.1935 0.059 Uiso calc R 1 . .
    C C9A 0.68768(10) 0.8206(2) 0.2450(3) 0.0534(9) Uani d . 1 . .
    H H9AA 0.6954 0.8631 0.2014 0.064 Uiso calc R 1 . .
    C C9B 0.82172(10) 0.8679(2) 0.7206(3) 0.0523(8) Uani d . 1 . .
    H H9BA 0.8302 0.8230 0.7629 0.063 Uiso calc R 1 . .
    C C10A 0.70284(12) 0.8108(3) 0.3671(4) 0.0645(11) Uani d . 1 . .
    H H10A 0.7209 0.8462 0.4061 0.077 Uiso calc R 1 . .
    C C10B 0.80270(13) 0.8643(3) 0.6005(4) 0.0662(12) Uani d . 1 . .
    H H10B 0.7983 0.8166 0.5619 0.079 Uiso calc R 1 . .
    C C10C 0.78971(10) 0.6349(2) -0.3504(3) 0.0559(9) Uani d . 1 . .
    H H10C 0.7722 0.6703 -0.3922 0.067 Uiso calc R 1 . .
    C C11C 0.79803(10) 0.5699(2) -0.4089(3) 0.0540(9) Uani d . 1 . .
    H H11A 0.7867 0.5604 -0.4908 0.065 Uiso calc R 1 . .
    C C11A 0.69168(12) 0.7497(3) 0.4321(4) 0.0622(10) Uani d . 1 . .
    H H11B 0.7016 0.7435 0.5161 0.075 Uiso calc R 1 . .
    C C11B 0.79036(12) 0.9281(3) 0.5377(4) 0.0675(12) Uani d . 1 . .
    H H11C 0.7776 0.9249 0.4561 0.081 Uiso calc R 1 . .
    C C12B 0.79658(11) 0.9970(3) 0.5934(4) 0.0611(10) Uani d . 1 . .
    H H12A 0.7880 1.0417 0.5504 0.073 Uiso calc R 1 . .
    C C12C 0.82314(12) 0.5183(2) -0.3466(3) 0.0551(9) Uani d . 1 . .
    H H12B 0.8290 0.4726 -0.3852 0.066 Uiso calc R 1 . .
    C C12A 0.66611(12) 0.6982(2) 0.3742(3) 0.0592(9) Uani d . 1 . .
    H H12C 0.6586 0.6557 0.4182 0.071 Uiso calc R 1 . .
    C C13C 0.83986(11) 0.53344(19) -0.2275(3) 0.0472(7) Uani d . 1 . .
    H H13A 0.8573 0.4978 -0.1860 0.057 Uiso calc R 1 . .
    C C13A 0.65107(10) 0.70757(19) 0.2516(3) 0.0479(7) Uani d . 1 . .
    H H13B 0.6335 0.6712 0.2127 0.057 Uiso calc R 1 . .
    C C13B 0.81537(10) 1.0015(2) 0.7127(3) 0.0496(8) Uani d . 1 . .
    H H13C 0.8195 1.0495 0.7507 0.060 Uiso calc R 1 . .
    C C14A 0.61745(8) 0.85411(17) 0.0434(3) 0.0353(6) Uani d . 1 . .
    H H14A 0.6343 0.8996 0.0402 0.042 Uiso calc R 1 . .
    C C14C 0.87728(8) 0.68750(18) -0.0340(2) 0.0346(6) Uani d . 1 . .
    H H14B 0.8607 0.7338 -0.0431 0.042 Uiso calc R 1 . .
    C C14B 0.88061(8) 1.00581(17) 0.9191(3) 0.0362(6) Uani d . 1 . .
    H H14C 0.8678 1.0563 0.9176 0.043 Uiso calc R 1 . .
    C C15C 0.90579(9) 0.6871(2) -0.1302(3) 0.0464(7) Uani d . 1 . .
    H H15A 0.8987 0.6473 -0.1922 0.056 Uiso calc R 1 . .
    H H15B 0.9057 0.7365 -0.1722 0.056 Uiso calc R 1 . .
    C C15B 0.90755(9) 1.0015(2) 0.8189(3) 0.0495(8) Uani d . 1 . .
    H H15C 0.8971 0.9659 0.7535 0.059 Uiso calc R 1 . .
    H H15D 0.9104 1.0518 0.7819 0.059 Uiso calc R 1 . .
    C C15A 0.59243(9) 0.86225(18) 0.1472(3) 0.0411(7) Uani d . 1 . .
    H H15E 0.5843 0.8123 0.1751 0.049 Uiso calc R 1 . .
    H H15F 0.6067 0.8895 0.2179 0.049 Uiso calc R 1 . .
    C C16C 0.94574(10) 0.6712(3) -0.0572(3) 0.0643(11) Uani d . 1 . .
    H H16A 0.9507 0.6163 -0.0487 0.077 Uiso calc R 1 . .
    H H16B 0.9668 0.6950 -0.0960 0.077 Uiso calc R 1 . .
    C C16A 0.55793(11) 0.9070(3) 0.0899(4) 0.0615(10) Uani d . 1 . .
    H H16C 0.5639 0.9617 0.0899 0.074 Uiso calc R 1 . .
    H H16D 0.5351 0.8986 0.1333 0.074 Uiso calc R 1 . .
    C C16B 0.94672(10) 0.9736(3) 0.8845(4) 0.0686(12) Uani d . 1 . .
    H H16E 0.9478 0.9178 0.8882 0.082 Uiso calc R 1 . .
    H H16F 0.9687 0.9927 0.8446 0.082 Uiso calc R 1 . .
    C C17A 0.55103(9) 0.8763(3) -0.0387(3) 0.0564(9) Uani d . 1 . .
    H H17A 0.5322 0.8341 -0.0437 0.068 Uiso calc R 1 . .
    H H17B 0.5405 0.9162 -0.0967 0.068 Uiso calc R 1 . .
    C C17C 0.94190(9) 0.7067(3) 0.0640(3) 0.0570(10) Uani d . 1 . .
    H H17C 0.9611 0.6854 0.1295 0.068 Uiso calc R 1 . .
    H H17D 0.9456 0.7620 0.0608 0.068 Uiso calc R 1 . .
    C C17B 0.94646(9) 1.0081(3) 1.0113(4) 0.0625(11) Uani d . 1 . .
    H H17E 0.9654 0.9826 1.0729 0.075 Uiso calc R 1 . .
    H H17F 0.9525 1.0627 1.0108 0.075 Uiso calc R 1 . .
    C C18B 0.89627(9) 1.04214(17) 1.1372(3) 0.0384(6) Uani d . 1 . .
    H H18A 0.8685 1.0350 1.1452 0.046 Uiso calc R 1 . .
    H H18B 0.9004 1.0960 1.1187 0.046 Uiso calc R 1 . .
    C C18C 0.88879(9) 0.73210(18) 0.1836(3) 0.0394(6) Uani d . 1 . .
    H H18C 0.8600 0.7333 0.1718 0.047 Uiso calc R 1 . .
    H H18D 0.8983 0.7846 0.1809 0.047 Uiso calc R 1 . .
    C C18A 0.60099(9) 0.88466(19) -0.1784(3) 0.0429(7) Uani d . 1 . .
    H H18E 0.6284 0.8716 -0.1839 0.051 Uiso calc R 1 . .
    H H18F 0.5991 0.9402 -0.1722 0.051 Uiso calc R 1 . .
    C C19B 0.92066(10) 1.02140(18) 1.2559(3) 0.0430(7) Uani d . 1 . .
    H H19A 0.9229 0.9658 1.2701 0.052 Uiso calc R 1 . .
    C C19C 0.90315(9) 0.69780(19) 0.3067(3) 0.0414(7) Uani d . 1 . .
    H H19B 0.8992 0.6420 0.3097 0.050 Uiso calc R 1 . .
    C C19A 0.57583(10) 0.85798(19) -0.2918(3) 0.0450(7) Uani d . 1 . .
    H H19C 0.5707 0.8025 -0.2913 0.054 Uiso calc R 1 . .
    C C20A 0.54190(10) 0.9032(2) -0.3598(3) 0.0479(8) Uani d . 1 . .
    H H20A 0.5192 0.8715 -0.3944 0.057 Uiso calc R 1 . .
    C C20B 0.95673(10) 1.0655(2) 1.3112(3) 0.0492(8) Uani d . 1 . .
    H H20B 0.9778 1.0330 1.3547 0.059 Uiso calc R 1 . .
    C C20C 0.93935(9) 0.72480(19) 0.3894(3) 0.0432(7) Uani d . 1 . .
    H H20C 0.9545 0.6838 0.4362 0.052 Uiso calc R 1 . .
    C C21C 0.89832(10) 0.7365(2) 0.4234(3) 0.0530(9) Uani d . 1 . .
    C C21A 0.57894(12) 0.8878(3) -0.4164(3) 0.0597(10) Uani d . 1 . .
    C C21B 0.91957(12) 1.0658(2) 1.3705(3) 0.0541(9) Uani d . 1 . .
    C C22B 0.89454(13) 1.1358(3) 1.3665(4) 0.0672(11) Uani d . 1 . .
    H H22A 0.8720 1.1260 1.4089 0.101 Uiso calc R 1 . .
    H H22B 0.8857 1.1493 1.2810 0.101 Uiso calc R 1 . .
    H H22C 0.9097 1.1775 1.4069 0.101 Uiso calc R 1 . .
    C C22C 0.88819(16) 0.6850(4) 0.5251(4) 0.0888(17) Uani d . 1 . .
    H H22D 0.8617 0.6958 0.5416 0.133 Uiso calc R 1 . .
    H H22E 0.9065 0.6938 0.5995 0.133 Uiso calc R 1 . .
    H H22F 0.8899 0.6323 0.4996 0.133 Uiso calc R 1 . .
    C C22A 0.60725(14) 0.9508(3) -0.4305(5) 0.0899(18) Uani d . 1 . .
    H H22G 0.6291 0.9312 -0.4688 0.135 Uiso calc R 1 . .
    H H22H 0.6169 0.9716 -0.3496 0.135 Uiso calc R 1 . .
    H H22I 0.5941 0.9906 -0.4821 0.135 Uiso calc R 1 . .
    C C23C 0.87987(12) 0.8133(3) 0.4212(4) 0.0679(11) Uani d . 1 . .
    H H23A 0.8538 0.8091 0.4457 0.102 Uiso calc R 1 . .
    H H23B 0.8779 0.8342 0.3382 0.102 Uiso calc R 1 . .
    H H23C 0.8958 0.8467 0.4783 0.102 Uiso calc R 1 . .
    C C23B 0.92173(17) 1.0215(3) 1.4887(4) 0.0816(14) Uani d . 1 . .
    H H23D 0.8968 1.0248 1.5208 0.122 Uiso calc R 1 . .
    H H23E 0.9423 1.0424 1.5489 0.122 Uiso calc R 1 . .
    H H23F 0.9275 0.9685 1.4730 0.122 Uiso calc R 1 . .
    C C23A 0.57365(16) 0.8325(3) -0.5219(4) 0.0868(17) Uani d . 1 . .
    H H23G 0.5984 0.8256 -0.5539 0.130 Uiso calc R 1 . .
    H H23H 0.5542 0.8521 -0.5870 0.130 Uiso calc R 1 . .
    H H23I 0.5648 0.7839 -0.4932 0.130 Uiso calc R 1 . .
    C C24C 0.96302(9) 0.78642(19) 0.3501(3) 0.0430(7) Uani d . 1 . .
    C C24A 0.53123(11) 0.9789(2) -0.3215(3) 0.0505(8) Uani d . 1 . .
    C C24B 0.97119(10) 1.1316(2) 1.2508(3) 0.0510(8) Uani d . 1 . .
    C C25C 1.02614(12) 0.8199(3) 0.3171(5) 0.0731(12) Uani d . 1 . .
    H H25A 1.0525 0.7993 0.3246 0.110 Uiso calc R 1 . .
    H H25B 1.0260 0.8650 0.3686 0.110 Uiso calc R 1 . .
    H H25C 1.0176 0.8334 0.2314 0.110 Uiso calc R 1 . .
    C C25B 1.02795(15) 1.1948(3) 1.2119(7) 0.107(2) Uani d . 1 . .
    H H25D 1.0563 1.1912 1.2305 0.161 Uiso calc R 1 . .
    H H25E 1.0192 1.2426 1.2437 0.161 Uiso calc R 1 . .
    H H25F 1.0205 1.1929 1.1230 0.161 Uiso calc R 1 . .
    C C25A 0.47831(16) 1.0591(3) -0.3037(6) 0.0923(17) Uani d . 1 . .
    H H25G 0.4499 1.0596 -0.3208 0.139 Uiso calc R 1 . .
    H H25H 0.4890 1.0997 -0.3497 0.139 Uiso calc R 1 . .
    H H25I 0.4863 1.0666 -0.2158 0.139 Uiso calc R 1 . .
loop_
    _atom_site_aniso_label
    _atom_site_aniso_U_11
    _atom_site_aniso_U_22
    _atom_site_aniso_U_33
    _atom_site_aniso_U_12
    _atom_site_aniso_U_13
    _atom_site_aniso_U_23
    O1A 0.0363(11) 0.0367(11) 0.0476(12) -0.0111(8) 0.0026(9) -0.0030(9)
    O1C 0.0513(13) 0.0406(11) 0.0414(11) 0.0158(10) 0.0051(9) 0.0032(9)
    O1B 0.0438(12) 0.0351(11) 0.0637(15) 0.0087(9) 0.0080(10) -0.0022(10)
    O2B 0.0548(14) 0.0447(13) 0.0797(19) -0.0020(12) -0.0036(13) 0.0076(13)
    O2A 0.0625(18) 0.0436(15) 0.122(3) -0.0002(13) -0.0030(17) -0.0005(16)
    O2C 0.0548(16) 0.0404(14) 0.132(3) 0.0018(12) 0.0165(16) 0.0139(16)
    O3A 0.0514(14) 0.0556(15) 0.0687(17) 0.0116(11) 0.0085(12) -0.0045(13)
    O3C 0.0402(12) 0.0709(17) 0.0567(15) 0.0051(11) 0.0075(10) 0.0093(13)
    O3B 0.0432(15) 0.0626(17) 0.125(3) -0.0071(13) -0.0049(16) 0.0134(18)
    N1C 0.0316(11) 0.0566(15) 0.0309(12) 0.0061(11) 0.0006(9) -0.0027(11)
    N1A 0.0275(11) 0.0484(14) 0.0379(13) -0.0046(10) 0.0013(9) -0.0015(11)
    N1B 0.0298(12) 0.0468(14) 0.0410(13) 0.0061(10) -0.0005(10) -0.0016(11)
    C1C 0.0343(14) 0.0358(14) 0.0321(14) 0.0059(11) 0.0033(11) 0.0034(11)
    C1A 0.0281(13) 0.0320(13) 0.0414(15) -0.0067(10) 0.0033(11) -0.0023(11)
    C1B 0.0331(14) 0.0290(13) 0.0467(16) 0.0035(10) 0.0040(11) -0.0024(12)
    C2A 0.0292(13) 0.0383(14) 0.0395(15) 0.0002(11) 0.0006(11) 0.0005(12)
    C2B 0.0297(13) 0.0352(14) 0.0417(15) 0.0000(11) 0.0004(11) -0.0018(12)
    C2C 0.0373(15) 0.0407(15) 0.0330(14) -0.0035(12) 0.0051(11) -0.0033(12)
    C3B 0.0347(15) 0.0426(16) 0.0533(18) 0.0040(12) 0.0043(13) 0.0051(14)
    C3C 0.058(2) 0.0418(16) 0.0381(16) -0.0043(14) 0.0097(14) 0.0008(13)
    C3A 0.0310(14) 0.0436(16) 0.0539(19) -0.0046(12) 0.0047(13) -0.0020(14)
    C4B 0.0375(16) 0.057(2) 0.0553(19) 0.0105(14) 0.0051(14) -0.0049(16)
    C4A 0.0305(15) 0.0546(19) 0.059(2) -0.0046(13) 0.0066(13) 0.0074(16)
    C4C 0.075(3) 0.064(2) 0.0426(19) -0.017(2) 0.0197(17) -0.0008(17)
    C5A 0.0364(16) 0.068(2) 0.051(2) 0.0043(15) 0.0102(14) 0.0079(17)
    C5B 0.0411(17) 0.067(2) 0.0468(19) -0.0021(15) 0.0118(14) -0.0066(16)
    C5C 0.052(2) 0.077(3) 0.050(2) -0.0188(19) 0.0189(16) -0.0196(19)
    C6C 0.0376(16) 0.061(2) 0.055(2) 0.0003(15) 0.0091(14) -0.0138(17)
    C6A 0.0518(19) 0.055(2) 0.0499(19) 0.0058(16) 0.0118(15) -0.0045(16)
    C6B 0.060(2) 0.058(2) 0.0458(19) -0.0088(17) 0.0110(16) 0.0048(16)
    C7B 0.0455(17) 0.0380(15) 0.0462(18) 0.0003(13) 0.0034(13) 0.0025(13)
    C7C 0.0395(15) 0.0445(16) 0.0419(16) -0.0016(13) 0.0051(12) -0.0014(13)
    C7A 0.0392(15) 0.0414(16) 0.0408(16) -0.0007(12) 0.0039(12) -0.0005(13)
    C8B 0.0308(14) 0.0472(16) 0.0451(17) -0.0025(12) 0.0059(12) -0.0080(13)
    C8A 0.0326(14) 0.0393(15) 0.0411(16) 0.0015(11) 0.0024(11) -0.0001(12)
    C8C 0.0362(14) 0.0388(15) 0.0351(14) -0.0019(11) 0.0060(11) 0.0003(11)
    C9C 0.0467(18) 0.054(2) 0.0430(18) 0.0083(15) -0.0029(14) -0.0052(15)
    C9A 0.0483(19) 0.058(2) 0.049(2) -0.0133(16) -0.0106(15) 0.0079(16)
    C9B 0.0508(19) 0.056(2) 0.053(2) -0.0104(15) 0.0166(15) -0.0129(16)
    C10A 0.058(2) 0.073(3) 0.057(2) -0.0085(19) -0.0152(18) 0.0033(19)
    C10B 0.066(2) 0.083(3) 0.053(2) -0.027(2) 0.0202(18) -0.034(2)
    C10C 0.0454(19) 0.073(2) 0.0462(19) 0.0050(17) -0.0057(14) -0.0041(18)
    C11C 0.0471(19) 0.080(3) 0.0355(16) -0.0170(17) 0.0056(13) -0.0085(16)
    C11A 0.062(2) 0.079(3) 0.043(2) 0.015(2) -0.0032(16) 0.0041(18)
    C11B 0.054(2) 0.106(4) 0.043(2) -0.022(2) 0.0061(16) -0.018(2)
    C12B 0.049(2) 0.084(3) 0.047(2) -0.0039(19) -0.0053(16) -0.0007(19)
    C12C 0.065(2) 0.056(2) 0.0466(19) -0.0077(17) 0.0144(16) -0.0172(16)
    C12A 0.071(2) 0.056(2) 0.050(2) 0.0044(18) 0.0096(17) 0.0093(17)
    C13C 0.058(2) 0.0436(17) 0.0406(16) 0.0018(14) 0.0106(14) -0.0033(14)
    C13A 0.0536(19) 0.0441(17) 0.0467(18) -0.0027(14) 0.0092(14) 0.0028(14)
    C13B 0.0459(18) 0.054(2) 0.0450(18) 0.0022(15) -0.0065(14) -0.0070(15)
    C14A 0.0288(13) 0.0388(15) 0.0375(15) -0.0050(11) 0.0013(11) -0.0013(11)
    C14C 0.0316(13) 0.0428(15) 0.0286(13) 0.0001(12) 0.0012(10) -0.0004(11)
    C14B 0.0311(14) 0.0414(15) 0.0349(14) -0.0018(11) -0.0002(10) 0.0016(11)
    C15C 0.0425(16) 0.064(2) 0.0334(15) -0.0085(15) 0.0067(12) -0.0019(15)
    C15B 0.0390(16) 0.067(2) 0.0436(17) -0.0078(15) 0.0086(13) -0.0021(15)
    C15A 0.0387(15) 0.0450(17) 0.0405(16) -0.0044(12) 0.0087(12) -0.0039(13)
    C16C 0.0371(17) 0.111(4) 0.046(2) -0.0007(19) 0.0119(14) -0.013(2)
    C16A 0.047(2) 0.082(3) 0.057(2) 0.0123(18) 0.0121(16) 0.001(2)
    C16B 0.0345(17) 0.107(4) 0.065(2) -0.0014(19) 0.0121(16) -0.020(2)
    C17A 0.0293(16) 0.086(3) 0.052(2) 0.0042(16) 0.0011(13) -0.0020(19)
    C17C 0.0313(15) 0.097(3) 0.0416(17) -0.0010(16) 0.0021(12) -0.0098(18)
    C17B 0.0284(16) 0.097(3) 0.061(2) -0.0005(17) -0.0006(14) -0.012(2)
    C18B 0.0392(15) 0.0353(14) 0.0389(15) 0.0026(11) -0.0013(12) -0.0015(11)
    C18C 0.0382(15) 0.0487(17) 0.0306(14) 0.0031(12) 0.0021(11) -0.0033(12)
    C18A 0.0344(15) 0.0462(17) 0.0474(18) 0.0016(12) 0.0027(12) 0.0074(14)
    C19B 0.0513(18) 0.0361(15) 0.0388(15) -0.0029(13) -0.0041(13) 0.0017(12)
    C19C 0.0430(16) 0.0449(17) 0.0360(15) -0.0063(13) 0.0035(12) 0.0027(13)
    C19A 0.0471(17) 0.0455(17) 0.0414(17) 0.0100(14) 0.0029(13) 0.0039(13)
    C20A 0.0475(18) 0.0496(18) 0.0447(18) 0.0056(14) -0.0002(14) 0.0057(14)
    C20B 0.0498(19) 0.0471(18) 0.0472(18) -0.0001(14) -0.0070(14) 0.0005(14)
    C20C 0.0468(17) 0.0500(18) 0.0302(14) -0.0024(14) -0.0049(12) 0.0039(13)
    C21C 0.0491(19) 0.075(2) 0.0353(17) -0.0121(17) 0.0066(13) -0.0034(16)
    C21A 0.065(2) 0.071(2) 0.0453(19) 0.024(2) 0.0139(16) 0.0149(18)
    C21B 0.070(2) 0.051(2) 0.0382(17) -0.0082(17) -0.0016(15) -0.0033(15)
    C22B 0.071(3) 0.066(3) 0.066(2) -0.002(2) 0.012(2) -0.021(2)
    C22C 0.104(4) 0.126(4) 0.039(2) -0.045(3) 0.019(2) -0.001(2)
    C22A 0.070(3) 0.112(4) 0.092(4) 0.022(3) 0.030(3) 0.055(3)
    C23C 0.052(2) 0.089(3) 0.065(3) 0.002(2) 0.0129(18) -0.028(2)
    C23B 0.115(4) 0.086(3) 0.041(2) -0.022(3) 0.000(2) 0.000(2)
    C23A 0.114(4) 0.107(4) 0.039(2) 0.054(3) 0.010(2) 0.006(2)
    C24C 0.0399(16) 0.0459(17) 0.0418(17) -0.0015(13) 0.0000(12) -0.0039(14)
    C24A 0.054(2) 0.0438(18) 0.053(2) 0.0047(15) 0.0059(15) 0.0061(15)
    C24B 0.0481(19) 0.0459(18) 0.056(2) -0.0003(14) -0.0051(15) -0.0046(15)
    C25C 0.046(2) 0.098(3) 0.077(3) -0.011(2) 0.0140(19) 0.010(3)
    C25B 0.059(3) 0.076(3) 0.185(7) -0.022(3) 0.015(3) 0.026(4)
    C25A 0.086(4) 0.071(3) 0.127(5) 0.024(3) 0.039(3) -0.013(3)
_geom_special_details
;
All e.s.d.'s (except the e.s.d. in the dihedral angle between two l.s. planes)
are estimated using the full covariance matrix. The cell e.s.d.'s are taken
into account individually in the estimation of e.s.d.'s in distances, angles
and torsion angles; correlations between e.s.d.'s in cell parameters are only
used when they are defined by crystal symmetry. An approximate (isotropic)
treatment of cell e.s.d.'s is used for estimating e.s.d.'s involving l.s.
planes.
;
loop_
    _geom_bond_atom_site_label_1
    _geom_bond_atom_site_label_2
    _geom_bond_site_symmetry_2
    _geom_bond_distance
    _geom_bond_publ_flag
    O1A C1A . 1.416(3) ?
    O1A H1A . 0.8400 ?
    O1C C1C . 1.417(3) ?
    O1C H1C . 0.8400 ?
    O1B C1B . 1.425(3) ?
    O1B H1BA . 0.8552 ?
    O2B C24B . 1.202(4) ?
    O2A C24A . 1.210(5) ?
    O2C C24C . 1.185(4) ?
    O3A C24A . 1.333(4) ?
    O3A C25A . 1.443(5) ?
    O3C C24C . 1.344(4) ?
    O3C C25C . 1.438(5) ?
    O3B C24B . 1.345(4) ?
    O3B C25B . 1.440(6) ?
    N1C C17C . 1.455(4) ?
    N1C C18C . 1.466(4) ?
    N1C C14C . 1.475(3) ?
    N1A C18A . 1.465(4) ?
    N1A C14A . 1.478(4) ?
    N1A C17A . 1.478(4) ?
    N1B C17B . 1.466(4) ?
    N1B C18B . 1.469(4) ?
    N1B C14B . 1.486(4) ?
    C1C C8C . 1.524(4) ?
    C1C C2C . 1.550(4) ?
    C1C C14C . 1.567(4) ?
    C1A C8A . 1.522(4) ?
    C1A C2A . 1.536(4) ?
    C1A C14A . 1.564(4) ?
    C1B C8B . 1.533(4) ?
    C1B C2B . 1.543(4) ?
    C1B C14B . 1.554(4) ?
    C2A C3A . 1.395(4) ?
    C2A C7A . 1.395(4) ?
    C2B C7B . 1.382(4) ?
    C2B C3B . 1.386(4) ?
    C2C C7C . 1.392(5) ?
    C2C C3C . 1.394(4) ?
    C3B C4B . 1.390(5) ?
    C3B H3BA . 0.9500 ?
    C3C C4C . 1.386(5) ?
    C3C H3CA . 0.9500 ?
    C3A C4A . 1.398(5) ?
    C3A H3AA . 0.9500 ?
    C4B C5B . 1.376(5) ?
    C4B H4BA . 0.9500 ?
    C4A C5A . 1.384(5) ?
    C4A H4AA . 0.9500 ?
    C4C C5C . 1.385(6) ?
    C4C H4CA . 0.9500 ?
    C5A C6A . 1.380(5) ?
    C5A H5AA . 0.9500 ?
    C5B C6B . 1.375(5) ?
    C5B H5BA . 0.9500 ?
    C5C C6C . 1.386(6) ?
    C5C H5CA . 0.9500 ?
    C6C C7C . 1.388(4) ?
    C6C H6CA . 0.9500 ?
    C6A C7A . 1.390(5) ?
    C6A H6AA . 0.9500 ?
    C6B C7B . 1.396(5) ?
    C6B H6BA . 0.9500 ?
    C7B H7BA . 0.9500 ?
    C7C H7CA . 0.9500 ?
    C7A H7AA . 0.9500 ?
    C8B C9B . 1.381(5) ?
    C8B C13B . 1.387(5) ?
    C8A C13A . 1.384(4) ?
    C8A C9A . 1.395(4) ?
    C8C C13C . 1.382(4) ?
    C8C C9C . 1.390(4) ?
    C9C C10C . 1.383(5) ?
    C9C H9CA . 0.9500 ?
    C9A C10A . 1.388(5) ?
    C9A H9AA . 0.9500 ?
    C9B C10B . 1.399(6) ?
    C9B H9BA . 0.9500 ?
    C10A C11A . 1.382(6) ?
    C10A H10A . 0.9500 ?
    C10B C11B . 1.365(7) ?
    C10B H10B . 0.9500 ?
    C10C C11C . 1.369(6) ?
    C10C H10C . 0.9500 ?
    C11C C12C . 1.382(6) ?
    C11C H11A . 0.9500 ?
    C11A C12A . 1.371(6) ?
    C11A H11B . 0.9500 ?
    C11B C12B . 1.371(6) ?
    C11B H11C . 0.9500 ?
    C12B C13B . 1.390(5) ?
    C12B H12A . 0.9500 ?
    C12C C13C . 1.388(5) ?
    C12C H12B . 0.9500 ?
    C12A C13A . 1.392(5) ?
    C12A H12C . 0.9500 ?
    C13C H13A . 0.9500 ?
    C13A H13B . 0.9500 ?
    C13B H13C . 0.9500 ?
    C14A C15A . 1.532(4) ?
    C14A H14A . 1.0000 ?
    C14C C15C . 1.543(4) ?
    C14C H14B . 1.0000 ?
    C14B C15B . 1.540(4) ?
    C14B H14C . 1.0000 ?
    C15C C16C . 1.535(5) ?
    C15C H15A . 0.9900 ?
    C15C H15B . 0.9900 ?
    C15B C16B . 1.536(5) ?
    C15B H15C . 0.9900 ?
    C15B H15D . 0.9900 ?
    C15A C16A . 1.505(5) ?
    C15A H15E . 0.9900 ?
    C15A H15F . 0.9900 ?
    C16C C17C . 1.497(5) ?
    C16C H16A . 0.9900 ?
    C16C H16B . 0.9900 ?
    C16A C17A . 1.506(6) ?
    C16A H16C . 0.9900 ?
    C16A H16D . 0.9900 ?
    C16B C17B . 1.525(6) ?
    C16B H16E . 0.9900 ?
    C16B H16F . 0.9900 ?
    C17A H17A . 0.9900 ?
    C17A H17B . 0.9900 ?
    C17C H17C . 0.9900 ?
    C17C H17D . 0.9900 ?
    C17B H17E . 0.9900 ?
    C17B H17F . 0.9900 ?
    C18B C19B . 1.507(4) ?
    C18B H18A . 0.9900 ?
    C18B H18B . 0.9900 ?
    C18C C19C . 1.509(4) ?
    C18C H18C . 0.9900 ?
    C18C H18D . 0.9900 ?
    C18A C19A . 1.503(5) ?
    C18A H18E . 0.9900 ?
    C18A H18F . 0.9900 ?
    C19B C21B . 1.492(5) ?
    C19B C20B . 1.533(4) ?
    C19B H19A . 1.0000 ?
    C19C C21C . 1.486(5) ?
    C19C C20C . 1.528(4) ?
    C19C H19B . 1.0000 ?
    C19A C21A . 1.487(5) ?
    C19A C20A . 1.536(4) ?
    C19A H19C . 1.0000 ?
    C20A C24A . 1.470(5) ?
    C20A C21A . 1.527(5) ?
    C20A H20A . 1.0000 ?
    C20B C24B . 1.468(5) ?
    C20B C21B . 1.522(6) ?
    C20B H20B . 1.0000 ?
    C20C C24C . 1.467(5) ?
    C20C C21C . 1.535(5) ?
    C20C H20C . 1.0000 ?
    C21C C23C . 1.504(6) ?
    C21C C22C . 1.522(6) ?
    C21A C22A . 1.511(7) ?
    C21A C23A . 1.512(6) ?
    C21B C22B . 1.513(6) ?
    C21B C23B . 1.513(6) ?
    C22B H22A . 0.9800 ?
    C22B H22B . 0.9800 ?
    C22B H22C . 0.9800 ?
    C22C H22D . 0.9800 ?
    C22C H22E . 0.9800 ?
    C22C H22F . 0.9800 ?
    C22A H22G . 0.9800 ?
    C22A H22H . 0.9800 ?
    C22A H22I . 0.9800 ?
    C23C H23A . 0.9800 ?
    C23C H23B . 0.9800 ?
    C23C H23C . 0.9800 ?
    C23B H23D . 0.9800 ?
    C23B H23E . 0.9800 ?
    C23B H23F . 0.9800 ?
    C23A H23G . 0.9800 ?
    C23A H23H . 0.9800 ?
    C23A H23I . 0.9800 ?
    C25C H25A . 0.9800 ?
    C25C H25B . 0.9800 ?
    C25C H25C . 0.9800 ?
    C25B H25D . 0.9800 ?
    C25B H25E . 0.9800 ?
    C25B H25F . 0.9800 ?
    C25A H25G . 0.9800 ?
    C25A H25H . 0.9800 ?
    C25A H25I . 0.9800 ?
loop_
    _geom_angle_atom_site_label_1
    _geom_angle_atom_site_label_2
    _geom_angle_atom_site_label_3
    _geom_angle_site_symmetry_1
    _geom_angle_site_symmetry_3
    _geom_angle
    _geom_angle_publ_flag
    C1A O1A H1A . . 109.5 ?
    C1C O1C H1C . . 109.5 ?
    C1B O1B H1BA . . 97.3 ?
    C24A O3A C25A . . 115.7(4) ?
    C24C O3C C25C . . 114.9(3) ?
    C24B O3B C25B . . 115.5(4) ?
    C17C N1C C18C . . 113.7(3) ?
    C17C N1C C14C . . 108.8(2) ?
    C18C N1C C14C . . 116.8(2) ?
    C18A N1A C14A . . 115.8(2) ?
    C18A N1A C17A . . 114.2(3) ?
    C14A N1A C17A . . 108.3(2) ?
    C17B N1B C18B . . 112.7(3) ?
    C17B N1B C14B . . 107.3(3) ?
    C18B N1B C14B . . 113.9(2) ?
    O1C C1C C8C . . 107.5(2) ?
    O1C C1C C2C . . 110.0(2) ?
    C8C C1C C2C . . 110.6(2) ?
    O1C C1C C14C . . 106.7(2) ?
    C8C C1C C14C . . 111.3(2) ?
    C2C C1C C14C . . 110.6(2) ?
    O1A C1A C8A . . 107.4(2) ?
    O1A C1A C2A . . 110.2(2) ?
    C8A C1A C2A . . 111.0(2) ?
    O1A C1A C14A . . 106.8(2) ?
    C8A C1A C14A . . 110.3(2) ?
    C2A C1A C14A . . 111.1(2) ?
    O1B C1B C8B . . 107.4(2) ?
    O1B C1B C2B . . 110.0(2) ?
    C8B C1B C2B . . 110.0(2) ?
    O1B C1B C14B . . 106.4(2) ?
    C8B C1B C14B . . 111.2(3) ?
    C2B C1B C14B . . 111.8(2) ?
    C3A C2A C7A . . 117.8(3) ?
    C3A C2A C1A . . 122.4(3) ?
    C7A C2A C1A . . 119.8(3) ?
    C7B C2B C3B . . 118.2(3) ?
    C7B C2B C1B . . 120.6(3) ?
    C3B C2B C1B . . 121.2(3) ?
    C7C C2C C3C . . 117.8(3) ?
    C7C C2C C1C . . 122.4(3) ?
    C3C C2C C1C . . 119.8(3) ?
    C2B C3B C4B . . 121.2(3) ?
    C2B C3B H3BA . . 119.4 ?
    C4B C3B H3BA . . 119.4 ?
    C4C C3C C2C . . 120.8(3) ?
    C4C C3C H3CA . . 119.6 ?
    C2C C3C H3CA . . 119.6 ?
    C2A C3A C4A . . 121.0(3) ?
    C2A C3A H3AA . . 119.5 ?
    C4A C3A H3AA . . 119.5 ?
    C5B C4B C3B . . 120.1(3) ?
    C5B C4B H4BA . . 119.9 ?
    C3B C4B H4BA . . 119.9 ?
    C5A C4A C3A . . 120.0(3) ?
    C5A C4A H4AA . . 120.0 ?
    C3A C4A H4AA . . 120.0 ?
    C5C C4C C3C . . 121.0(4) ?
    C5C C4C H4CA . . 119.5 ?
    C3C C4C H4CA . . 119.5 ?
    C6A C5A C4A . . 119.6(3) ?
    C6A C5A H5AA . . 120.2 ?
    C4A C5A H5AA . . 120.2 ?
    C6B C5B C4B . . 119.4(3) ?
    C6B C5B H5BA . . 120.3 ?
    C4B C5B H5BA . . 120.3 ?
    C4C C5C C6C . . 118.8(3) ?
    C4C C5C H5CA . . 120.6 ?
    C6C C5C H5CA . . 120.6 ?
    C5C C6C C7C . . 120.3(3) ?
    C5C C6C H6CA . . 119.9 ?
    C7C C6C H6CA . . 119.9 ?
    C5A C6A C7A . . 120.3(3) ?
    C5A C6A H6AA . . 119.9 ?
    C7A C6A H6AA . . 119.9 ?
    C5B C6B C7B . . 120.4(3) ?
    C5B C6B H6BA . . 119.8 ?
    C7B C6B H6BA . . 119.8 ?
    C2B C7B C6B . . 120.7(3) ?
    C2B C7B H7BA . . 119.6 ?
    C6B C7B H7BA . . 119.6 ?
    C6C C7C C2C . . 121.4(3) ?
    C6C C7C H7CA . . 119.3 ?
    C2C C7C H7CA . . 119.3 ?
    C6A C7A C2A . . 121.3(3) ?
    C6A C7A H7AA . . 119.4 ?
    C2A C7A H7AA . . 119.4 ?
    C9B C8B C13B . . 118.6(3) ?
    C9B C8B C1B . . 120.5(3) ?
    C13B C8B C1B . . 121.0(3) ?
    C13A C8A C9A . . 117.9(3) ?
    C13A C8A C1A . . 120.5(3) ?
    C9A C8A C1A . . 121.6(3) ?
    C13C C8C C9C . . 117.5(3) ?
    C13C C8C C1C . . 120.7(3) ?
    C9C C8C C1C . . 121.7(3) ?
    C10C C9C C8C . . 120.7(3) ?
    C10C C9C H9CA . . 119.7 ?
    C8C C9C H9CA . . 119.7 ?
    C10A C9A C8A . . 120.9(4) ?
    C10A C9A H9AA . . 119.5 ?
    C8A C9A H9AA . . 119.5 ?
    C8B C9B C10B . . 119.7(4) ?
    C8B C9B H9BA . . 120.1 ?
    C10B C9B H9BA . . 120.1 ?
    C11A C10A C9A . . 120.3(4) ?
    C11A C10A H10A . . 119.9 ?
    C9A C10A H10A . . 119.9 ?
    C11B C10B C9B . . 121.2(4) ?
    C11B C10B H10B . . 119.4 ?
    C9B C10B H10B . . 119.4 ?
    C11C C10C C9C . . 121.3(4) ?
    C11C C10C H10C . . 119.3 ?
    C9C C10C H10C . . 119.3 ?
    C10C C11C C12C . . 118.8(3) ?
    C10C C11C H11A . . 120.6 ?
    C12C C11C H11A . . 120.6 ?
    C12A C11A C10A . . 119.4(4) ?
    C12A C11A H11B . . 120.3 ?
    C10A C11A H11B . . 120.3 ?
    C10B C11B C12B . . 119.4(4) ?
    C10B C11B H11C . . 120.3 ?
    C12B C11B H11C . . 120.3 ?
    C11B C12B C13B . . 120.1(4) ?
    C11B C12B H12A . . 120.0 ?
    C13B C12B H12A . . 120.0 ?
    C11C C12C C13C . . 119.9(3) ?
    C11C C12C H12B . . 120.0 ?
    C13C C12C H12B . . 120.0 ?
    C11A C12A C13A . . 120.5(4) ?
    C11A C12A H12C . . 119.7 ?
    C13A C12A H12C . . 119.7 ?
    C8C C13C C12C . . 121.7(3) ?
    C8C C13C H13A . . 119.1 ?
    C12C C13C H13A . . 119.1 ?
    C8A C13A C12A . . 121.0(3) ?
    C8A C13A H13B . . 119.5 ?
    C12A C13A H13B . . 119.5 ?
    C8B C13B C12B . . 121.0(3) ?
    C8B C13B H13C . . 119.5 ?
    C12B C13B H13C . . 119.5 ?
    N1A C14A C15A . . 104.2(2) ?
    N1A C14A C1A . . 109.1(2) ?
    C15A C14A C1A . . 113.3(2) ?
    N1A C14A H14A . . 110.0 ?
    C15A C14A H14A . . 110.0 ?
    C1A C14A H14A . . 110.0 ?
    N1C C14C C15C . . 104.5(2) ?
    N1C C14C C1C . . 107.8(2) ?
    C15C C14C C1C . . 113.4(2) ?
    N1C C14C H14B . . 110.3 ?
    C15C C14C H14B . . 110.3 ?
    C1C C14C H14B . . 110.3 ?
    N1B C14B C15B . . 105.1(2) ?
    N1B C14B C1B . . 108.2(2) ?
    C15B C14B C1B . . 113.0(3) ?
    N1B C14B H14C . . 110.2 ?
    C15B C14B H14C . . 110.2 ?
    C1B C14B H14C . . 110.2 ?
    C16C C15C C14C . . 105.0(3) ?
    C16C C15C H15A . . 110.7 ?
    C14C C15C H15A . . 110.7 ?
    C16C C15C H15B . . 110.7 ?
    C14C C15C H15B . . 110.7 ?
    H15A C15C H15B . . 108.8 ?
    C16B C15B C14B . . 105.3(3) ?
    C16B C15B H15C . . 110.7 ?
    C14B C15B H15C . . 110.7 ?
    C16B C15B H15D . . 110.7 ?
    C14B C15B H15D . . 110.7 ?
    H15C C15B H15D . . 108.8 ?
    C16A C15A C14A . . 103.6(3) ?
    C16A C15A H15E . . 111.0 ?
    C14A C15A H15E . . 111.0 ?
    C16A C15A H15F . . 111.0 ?
    C14A C15A H15F . . 111.0 ?
    H15E C15A H15F . . 109.0 ?
    C17C C16C C15C . . 102.0(3) ?
    C17C C16C H16A . . 111.4 ?
    C15C C16C H16A . . 111.4 ?
    C17C C16C H16B . . 111.4 ?
    C15C C16C H16B . . 111.4 ?
    H16A C16C H16B . . 109.2 ?
    C15A C16A C17A . . 102.9(3) ?
    C15A C16A H16C . . 111.2 ?
    C17A C16A H16C . . 111.2 ?
    C15A C16A H16D . . 111.2 ?
    C17A C16A H16D . . 111.2 ?
    H16C C16A H16D . . 109.1 ?
    C17B C16B C15B . . 100.9(3) ?
    C17B C16B H16E . . 111.6 ?
    C15B C16B H16E . . 111.6 ?
    C17B C16B H16F . . 111.6 ?
    C15B C16B H16F . . 111.6 ?
    H16E C16B H16F . . 109.4 ?
    N1A C17A C16A . . 106.8(3) ?
    N1A C17A H17A . . 110.4 ?
    C16A C17A H17A . . 110.4 ?
    N1A C17A H17B . . 110.4 ?
    C16A C17A H17B . . 110.4 ?
    H17A C17A H17B . . 108.6 ?
    N1C C17C C16C . . 104.1(3) ?
    N1C C17C H17C . . 110.9 ?
    C16C C17C H17C . . 110.9 ?
    N1C C17C H17D . . 110.9 ?
    C16C C17C H17D . . 110.9 ?
    H17C C17C H17D . . 109.0 ?
    N1B C17B C16B . . 103.3(3) ?
    N1B C17B H17E . . 111.1 ?
    C16B C17B H17E . . 111.1 ?
    N1B C17B H17F . . 111.1 ?
    C16B C17B H17F . . 111.1 ?
    H17E C17B H17F . . 109.1 ?
    N1B C18B C19B . . 110.6(2) ?
    N1B C18B H18A . . 109.5 ?
    C19B C18B H18A . . 109.5 ?
    N1B C18B H18B . . 109.5 ?
    C19B C18B H18B . . 109.5 ?
    H18A C18B H18B . . 108.1 ?
    N1C C18C C19C . . 110.6(3) ?
    N1C C18C H18C . . 109.5 ?
    C19C C18C H18C . . 109.5 ?
    N1C C18C H18D . . 109.5 ?
    C19C C18C H18D . . 109.5 ?
    H18C C18C H18D . . 108.1 ?
    N1A C18A C19A . . 110.8(3) ?
    N1A C18A H18E . . 109.5 ?
    C19A C18A H18E . . 109.5 ?
    N1A C18A H18F . . 109.5 ?
    C19A C18A H18F . . 109.5 ?
    H18E C18A H18F . . 108.1 ?
    C21B C19B C18B . . 122.1(3) ?
    C21B C19B C20B . . 60.4(2) ?
    C18B C19B C20B . . 123.8(3) ?
    C21B C19B H19A . . 113.5 ?
    C18B C19B H19A . . 113.5 ?
    C20B C19B H19A . . 113.5 ?
    C21C C19C C18C . . 121.9(3) ?
    C21C C19C C20C . . 61.2(2) ?
    C18C C19C C20C . . 123.8(3) ?
    C21C C19C H19B . . 113.4 ?
    C18C C19C H19B . . 113.4 ?
    C20C C19C H19B . . 113.4 ?
    C21A C19A C18A . . 123.4(3) ?
    C21A C19A C20A . . 60.6(2) ?
    C18A C19A C20A . . 124.4(3) ?
    C21A C19A H19C . . 112.9 ?
    C18A C19A H19C . . 112.9 ?
    C20A C19A H19C . . 112.9 ?
    C24A C20A C21A . . 122.6(3) ?
    C24A C20A C19A . . 122.9(3) ?
    C21A C20A C19A . . 58.1(2) ?
    C24A C20A H20A . . 114.0 ?
    C21A C20A H20A . . 114.0 ?
    C19A C20A H20A . . 114.0 ?
    C24B C20B C21B . . 123.5(3) ?
    C24B C20B C19B . . 122.5(3) ?
    C21B C20B C19B . . 58.5(2) ?
    C24B C20B H20B . . 113.8 ?
    C21B C20B H20B . . 113.8 ?
    C19B C20B H20B . . 113.8 ?
    C24C C20C C19C . . 120.5(3) ?
    C24C C20C C21C . . 123.1(3) ?
    C19C C20C C21C . . 58.0(2) ?
    C24C C20C H20C . . 114.6 ?
    C19C C20C H20C . . 114.6 ?
    C21C C20C H20C . . 114.6 ?
    C19C C21C C23C . . 120.1(3) ?
    C19C C21C C22C . . 115.0(4) ?
    C23C C21C C22C . . 114.6(4) ?
    C19C C21C C20C . . 60.7(2) ?
    C23C C21C C20C . . 121.7(3) ?
    C22C C21C C20C . . 114.3(4) ?
    C19A C21A C22A . . 119.0(4) ?
    C19A C21A C23A . . 117.5(4) ?
    C22A C21A C23A . . 114.5(4) ?
    C19A C21A C20A . . 61.2(2) ?
    C22A C21A C20A . . 120.3(4) ?
    C23A C21A C20A . . 114.0(4) ?
    C19B C21B C22B . . 119.1(3) ?
    C19B C21B C23B . . 116.7(3) ?
    C22B C21B C23B . . 114.5(4) ?
    C19B C21B C20B . . 61.1(2) ?
    C22B C21B C20B . . 120.5(3) ?
    C23B C21B C20B . . 114.8(4) ?
    C21B C22B H22A . . 109.5 ?
    C21B C22B H22B . . 109.5 ?
    H22A C22B H22B . . 109.5 ?
    C21B C22B H22C . . 109.5 ?
    H22A C22B H22C . . 109.5 ?
    H22B C22B H22C . . 109.5 ?
    C21C C22C H22D . . 109.5 ?
    C21C C22C H22E . . 109.5 ?
    H22D C22C H22E . . 109.5 ?
    C21C C22C H22F . . 109.5 ?
    H22D C22C H22F . . 109.5 ?
    H22E C22C H22F . . 109.5 ?
    C21A C22A H22G . . 109.5 ?
    C21A C22A H22H . . 109.5 ?
    H22G C22A H22H . . 109.5 ?
    C21A C22A H22I . . 109.5 ?
    H22G C22A H22I . . 109.5 ?
    H22H C22A H22I . . 109.5 ?
    C21C C23C H23A . . 109.5 ?
    C21C C23C H23B . . 109.5 ?
    H23A C23C H23B . . 109.5 ?
    C21C C23C H23C . . 109.5 ?
    H23A C23C H23C . . 109.5 ?
    H23B C23C H23C . . 109.5 ?
    C21B C23B H23D . . 109.5 ?
    C21B C23B H23E . . 109.5 ?
    H23D C23B H23E . . 109.5 ?
    C21B C23B H23F . . 109.5 ?
    H23D C23B H23F . . 109.5 ?
    H23E C23B H23F . . 109.5 ?
    C21A C23A H23G . . 109.5 ?
    C21A C23A H23H . . 109.5 ?
    H23G C23A H23H . . 109.5 ?
    C21A C23A H23I . . 109.5 ?
    H23G C23A H23I . . 109.5 ?
    H23H C23A H23I . . 109.5 ?
    O2C C24C O3C . . 121.0(3) ?
    O2C C24C C20C . . 129.0(3) ?
    O3C C24C C20C . . 110.0(3) ?
    O2A C24A O3A . . 121.9(3) ?
    O2A C24A C20A . . 127.9(4) ?
    O3A C24A C20A . . 110.1(3) ?
    O2B C24B O3B . . 121.6(4) ?
    O2B C24B C20B . . 128.1(3) ?
    O3B C24B C20B . . 110.3(3) ?
    O3C C25C H25A . . 109.5 ?
    O3C C25C H25B . . 109.5 ?
    H25A C25C H25B . . 109.5 ?
    O3C C25C H25C . . 109.5 ?
    H25A C25C H25C . . 109.5 ?
    H25B C25C H25C . . 109.5 ?
    O3B C25B H25D . . 109.5 ?
    O3B C25B H25E . . 109.5 ?
    H25D C25B H25E . . 109.5 ?
    O3B C25B H25F . . 109.5 ?
    H25D C25B H25F . . 109.5 ?
    H25E C25B H25F . . 109.5 ?
    O3A C25A H25G . . 109.5 ?
    O3A C25A H25H . . 109.5 ?
    H25G C25A H25H . . 109.5 ?
    O3A C25A H25I . . 109.5 ?
    H25G C25A H25I . . 109.5 ?
    H25H C25A H25I . . 109.5 ?
loop_
    _geom_torsion_atom_site_label_1
    _geom_torsion_atom_site_label_2
    _geom_torsion_atom_site_label_3
    _geom_torsion_atom_site_label_4
    _geom_torsion_site_symmetry_1
    _geom_torsion_site_symmetry_2
    _geom_torsion_site_symmetry_3
    _geom_torsion_site_symmetry_4
    _geom_torsion
    _geom_torsion_publ_flag
    O1A C1A C2A C3A . . . . 164.3(3) ?
    C8A C1A C2A C3A . . . . -76.9(3) ?
    C14A C1A C2A C3A . . . . 46.2(4) ?
    O1A C1A C2A C7A . . . . -14.8(4) ?
    C8A C1A C2A C7A . . . . 104.0(3) ?
    C14A C1A C2A C7A . . . . -132.9(3) ?
    O1B C1B C2B C7B . . . . -2.5(4) ?
    C8B C1B C2B C7B . . . . 115.5(3) ?
    C14B C1B C2B C7B . . . . -120.5(3) ?
    O1B C1B C2B C3B . . . . 176.5(3) ?
    C8B C1B C2B C3B . . . . -65.4(4) ?
    C14B C1B C2B C3B . . . . 58.5(4) ?
    O1C C1C C2C C7C . . . . 168.5(3) ?
    C8C C1C C2C C7C . . . . -72.9(4) ?
    C14C C1C C2C C7C . . . . 50.9(4) ?
    O1C C1C C2C C3C . . . . -11.1(4) ?
    C8C C1C C2C C3C . . . . 107.5(3) ?
    C14C C1C C2C C3C . . . . -128.7(3) ?
    C7B C2B C3B C4B . . . . -0.1(5) ?
    C1B C2B C3B C4B . . . . -179.2(3) ?
    C7C C2C C3C C4C . . . . -1.0(5) ?
    C1C C2C C3C C4C . . . . 178.6(3) ?
    C7A C2A C3A C4A . . . . 1.4(5) ?
    C1A C2A C3A C4A . . . . -177.6(3) ?
    C2B C3B C4B C5B . . . . 0.5(5) ?
    C2A C3A C4A C5A . . . . 0.3(5) ?
    C2C C3C C4C C5C . . . . 0.2(6) ?
    C3A C4A C5A C6A . . . . -1.7(5) ?
    C3B C4B C5B C6B . . . . -0.5(5) ?
    C3C C4C C5C C6C . . . . 0.9(6) ?
    C4C C5C C6C C7C . . . . -1.2(5) ?
    C4A C5A C6A C7A . . . . 1.2(5) ?
    C4B C5B C6B C7B . . . . 0.2(5) ?
    C3B C2B C7B C6B . . . . -0.2(5) ?
    C1B C2B C7B C6B . . . . 178.9(3) ?
    C5B C6B C7B C2B . . . . 0.1(5) ?
    C5C C6C C7C C2C . . . . 0.4(5) ?
    C3C C2C C7C C6C . . . . 0.7(5) ?
    C1C C2C C7C C6C . . . . -178.9(3) ?
    C5A C6A C7A C2A . . . . 0.7(5) ?
    C3A C2A C7A C6A . . . . -1.9(5) ?
    C1A C2A C7A C6A . . . . 177.2(3) ?
    O1B C1B C8B C9B . . . . 18.7(4) ?
    C2B C1B C8B C9B . . . . -101.0(3) ?
    C14B C1B C8B C9B . . . . 134.7(3) ?
    O1B C1B C8B C13B . . . . -160.5(3) ?
    C2B C1B C8B C13B . . . . 79.8(4) ?
    C14B C1B C8B C13B . . . . -44.5(4) ?
    O1A C1A C8A C13A . . . . -1.8(4) ?
    C2A C1A C8A C13A . . . . -122.3(3) ?
    C14A C1A C8A C13A . . . . 114.1(3) ?
    O1A C1A C8A C9A . . . . -179.0(3) ?
    C2A C1A C8A C9A . . . . 60.5(4) ?
    C14A C1A C8A C9A . . . . -63.1(4) ?
    O1C C1C C8C C13C . . . . 0.5(4) ?
    C2C C1C C8C C13C . . . . -119.6(3) ?
    C14C C1C C8C C13C . . . . 117.0(3) ?
    O1C C1C C8C C9C . . . . -177.5(3) ?
    C2C C1C C8C C9C . . . . 62.4(4) ?
    C14C C1C C8C C9C . . . . -61.0(4) ?
    C13C C8C C9C C10C . . . . 0.4(5) ?
    C1C C8C C9C C10C . . . . 178.5(3) ?
    C13A C8A C9A C10A . . . . -0.4(6) ?
    C1A C8A C9A C10A . . . . 176.8(4) ?
    C13B C8B C9B C10B . . . . 0.2(5) ?
    C1B C8B C9B C10B . . . . -179.1(3) ?
    C8A C9A C10A C11A . . . . -0.7(7) ?
    C8B C9B C10B C11B . . . . 0.1(6) ?
    C8C C9C C10C C11C . . . . -0.7(6) ?
    C9C C10C C11C C12C . . . . 0.9(6) ?
    C9A C10A C11A C12A . . . . 1.3(7) ?
    C9B C10B C11B C12B . . . . -0.2(6) ?
    C10B C11B C12B C13B . . . . 0.1(6) ?
    C10C C11C C12C C13C . . . . -0.9(5) ?
    C10A C11A C12A C13A . . . . -0.8(6) ?
    C9C C8C C13C C12C . . . . -0.4(5) ?
    C1C C8C C13C C12C . . . . -178.5(3) ?
    C11C C12C C13C C8C . . . . 0.7(5) ?
    C9A C8A C13A C12A . . . . 0.9(5) ?
    C1A C8A C13A C12A . . . . -176.4(3) ?
    C11A C12A C13A C8A . . . . -0.3(6) ?
    C9B C8B C13B C12B . . . . -0.3(5) ?
    C1B C8B C13B C12B . . . . 178.9(3) ?
    C11B C12B C13B C8B . . . . 0.1(6) ?
    C18A N1A C14A C15A . . . . 145.6(3) ?
    C17A N1A C14A C15A . . . . 15.8(3) ?
    C18A N1A C14A C1A . . . . -93.1(3) ?
    C17A N1A C14A C1A . . . . 137.1(3) ?
    O1A C1A C14A N1A . . . . -42.5(3) ?
    C8A C1A C14A N1A . . . . -158.8(2) ?
    C2A C1A C14A N1A . . . . 77.6(3) ?
    O1A C1A C14A C15A . . . . 73.1(3) ?
    C8A C1A C14A C15A . . . . -43.2(3) ?
    C2A C1A C14A C15A . . . . -166.7(2) ?
    C17C N1C C14C C15C . . . . 13.7(4) ?
    C18C N1C C14C C15C . . . . 144.0(3) ?
    C17C N1C C14C C1C . . . . 134.5(3) ?
    C18C N1C C14C C1C . . . . -95.1(3) ?
    O1C C1C C14C N1C . . . . -48.6(3) ?
    C8C C1C C14C N1C . . . . -165.7(2) ?
    C2C C1C C14C N1C . . . . 70.9(3) ?
    O1C C1C C14C C15C . . . . 66.5(3) ?
    C8C C1C C14C C15C . . . . -50.6(3) ?
    C2C C1C C14C C15C . . . . -174.0(2) ?
    C17B N1B C14B C15B . . . . 16.6(4) ?
    C18B N1B C14B C15B . . . . 142.0(3) ?
    C17B N1B C14B C1B . . . . 137.6(3) ?
    C18B N1B C14B C1B . . . . -97.0(3) ?
    O1B C1B C14B N1B . . . . -49.2(3) ?
    C8B C1B C14B N1B . . . . -165.8(2) ?
    C2B C1B C14B N1B . . . . 70.9(3) ?
    O1B C1B C14B C15B . . . . 66.7(3) ?
    C8B C1B C14B C15B . . . . -49.9(3) ?
    C2B C1B C14B C15B . . . . -173.2(3) ?
    N1C C14C C15C C16C . . . . 11.4(4) ?
    C1C C14C C15C C16C . . . . -105.7(3) ?
    N1B C14B C15B C16B . . . . 10.5(4) ?
    C1B C14B C15B C16B . . . . -107.2(3) ?
    N1A C14A C15A C16A . . . . -33.1(3) ?
    C1A C14A C15A C16A . . . . -151.6(3) ?
    C14C C15C C16C C17C . . . . -31.1(4) ?
    C14A C15A C16A C17A . . . . 37.4(4) ?
    C14B C15B C16B C17B . . . . -32.1(4) ?
    C18A N1A C17A C16A . . . . -123.1(3) ?
    C14A N1A C17A C16A . . . . 7.6(4) ?
    C15A C16A C17A N1A . . . . -28.2(4) ?
    C18C N1C C17C C16C . . . . -166.1(3) ?
    C14C N1C C17C C16C . . . . -34.1(4) ?
    C15C C16C C17C N1C . . . . 39.6(4) ?
    C18B N1B C17B C16B . . . . -163.7(3) ?
    C14B N1B C17B C16B . . . . -37.5(4) ?
    C15B C16B C17B N1B . . . . 42.4(4) ?
    C17B N1B C18B C19B . . . . -64.5(4) ?
    C14B N1B C18B C19B . . . . 173.0(3) ?
    C17C N1C C18C C19C . . . . -82.3(3) ?
    C14C N1C C18C C19C . . . . 149.7(3) ?
    C14A N1A C18A C19A . . . . 163.5(3) ?
    C17A N1A C18A C19A . . . . -69.6(4) ?
    N1B C18B C19B C21B . . . . 172.8(3) ?
    N1B C18B C19B C20B . . . . 99.2(4) ?
    N1C C18C C19C C21C . . . . 171.3(3) ?
    N1C C18C C19C C20C . . . . 96.6(4) ?
    N1A C18A C19A C21A . . . . 175.2(3) ?
    N1A C18A C19A C20A . . . . 100.3(4) ?
    C21A C19A C20A C24A . . . . -110.7(4) ?
    C18A C19A C20A C24A . . . . 1.6(5) ?
    C18A C19A C20A C21A . . . . 112.3(4) ?
    C21B C19B C20B C24B . . . . -112.1(4) ?
    C18B C19B C20B C24B . . . . -1.3(5) ?
    C18B C19B C20B C21B . . . . 110.8(4) ?
    C21C C19C C20C C24C . . . . -112.3(4) ?
    C18C C19C C20C C24C . . . . -1.3(5) ?
    C18C C19C C20C C21C . . . . 111.0(4) ?
    C18C C19C C21C C23C . . . . -2.1(5) ?
    C20C C19C C21C C23C . . . . 111.9(4) ?
    C18C C19C C21C C22C . . . . 141.1(4) ?
    C20C C19C C21C C22C . . . . -105.0(4) ?
    C18C C19C C21C C20C . . . . -113.9(3) ?
    C24C C20C C21C C19C . . . . 107.8(3) ?
    C24C C20C C21C C23C . . . . -1.4(5) ?
    C19C C20C C21C C23C . . . . -109.2(4) ?
    C24C C20C C21C C22C . . . . -146.0(3) ?
    C19C C20C C21C C22C . . . . 106.2(4) ?
    C18A C19A C21A C22A . . . . -3.3(5) ?
    C20A C19A C21A C22A . . . . 110.7(4) ?
    C18A C19A C21A C23A . . . . 142.3(4) ?
    C20A C19A C21A C23A . . . . -103.7(4) ?
    C18A C19A C21A C20A . . . . -114.0(4) ?
    C24A C20A C21A C19A . . . . 111.2(4) ?
    C24A C20A C21A C22A . . . . 2.5(5) ?
    C19A C20A C21A C22A . . . . -108.7(4) ?
    C24A C20A C21A C23A . . . . -139.4(4) ?
    C19A C20A C21A C23A . . . . 109.5(4) ?
    C18B C19B C21B C22B . . . . -2.7(5) ?
    C20B C19B C21B C22B . . . . 110.8(4) ?
    C18B C19B C21B C23B . . . . 141.5(4) ?
    C20B C19B C21B C23B . . . . -105.0(4) ?
    C18B C19B C21B C20B . . . . -113.5(3) ?
    C24B C20B C21B C19B . . . . 110.5(4) ?
    C24B C20B C21B C22B . . . . 1.8(5) ?
    C19B C20B C21B C22B . . . . -108.7(4) ?
    C24B C20B C21B C23B . . . . -141.4(4) ?
    C19B C20B C21B C23B . . . . 108.1(4) ?
    C25C O3C C24C O2C . . . . 1.5(5) ?
    C25C O3C C24C C20C . . . . 178.8(3) ?
    C19C C20C C24C O2C . . . . 51.1(6) ?
    C21C C20C C24C O2C . . . . -18.4(6) ?
    C19C C20C C24C O3C . . . . -125.9(3) ?
    C21C C20C C24C O3C . . . . 164.6(3) ?
    C25A O3A C24A O2A . . . . 1.5(6) ?
    C25A O3A C24A C20A . . . . 178.6(4) ?
    C21A C20A C24A O2A . . . . -37.4(6) ?
    C19A C20A C24A O2A . . . . 33.1(6) ?
    C21A C20A C24A O3A . . . . 145.6(3) ?
    C19A C20A C24A O3A . . . . -143.8(3) ?
    C25B O3B C24B O2B . . . . -0.6(7) ?
    C25B O3B C24B C20B . . . . 179.2(4) ?
    C21B C20B C24B O2B . . . . -34.9(6) ?
    C19B C20B C24B O2B . . . . 36.3(6) ?
    C21B C20B C24B O3B . . . . 145.3(3) ?
    C19B C20B C24B O3B . . . . -143.4(4) ?
loop_
    _geom_hbond_atom_site_label_D
    _geom_hbond_atom_site_label_H
    _geom_hbond_atom_site_label_A
    _geom_hbond_site_symmetry_A
    _geom_hbond_distance_DH
    _geom_hbond_distance_HA
    _geom_hbond_distance_DA
    _geom_hbond_angle_DHA
    O1B H1BA N1B . 0.86 2.08 2.682(4) 127.3
    O1A H1A N1A . 0.84 2.30 2.650(4) 105.2
    O1C H1C N1C . 0.84 2.31 2.679(4) 107.0
    C14C H14B O1B 1_554 1.00 2.51 3.319(4) 138.0
    C19B H19A O2C 1_556 1.00 2.37 3.321(4) 158.0
    O1A H1A O2B 4_646 0.84 2.55 3.236(4) 140.0
data_global
_journal_date_recd_electronic     2009-07-16
_journal_date_accepted     2009-09-01
_journal_name_full     'Acta Crystallographica, Section E'
_journal_year     2009
_journal_volume     65
_journal_issue     10
_journal_page_first     o2474
_journal_page_last     o2474
_journal_paper_category     QO
_journal_coeditor_code     CV2590
_publ_contact_author_name     'Nengsheng Ye'
_publ_contact_author_address
;
Department of Chemistry, Capital Normal University, 100089, Beijing,
People's Republic of China
;
_publ_contact_author_email     yensh@mail.cnu.edu.cn
_publ_contact_author_fax     '86-01-62810325'
_publ_contact_author_phone     '86-01-62731356'
_publ_section_title
;\
(1<i>R</i>,3<i>S</i>)-Methyl
3-[(<i>S</i>)-2-(hydroxydiphenylmethyl)pyrrolidin-1-ylmethyl]-2,2-\
dimethylcyclopropanecarboxylate
;
loop_
    _publ_author_name
    _publ_author_footnote
    _publ_author_address
    'Wang, Bo' .
;
Department of Chemistry, Capital Normal University, 100089 Beijing,
People's Republic of China
;
    'Ye, Nengsheng' .
;
Department of Chemistry, Capital Normal University, 100089 Beijing,
People's Republic of China
;
    'Li, Zhiyuan' .
;
Department of Applied Chemistry, China Agriculture University, 100193 Beijing,
People's Republic of China
;
    'Zhong, Jiangchun' .
;
Department of Applied Chemistry, China Agriculture University, 100193 Beijing,
People's Republic of China
;
    'Hou, Shicong' .
;
Department of Applied Chemistry, China Agriculture University, 100193 Beijing,
People's Republic of China
;
