# Supplementary material for: (1R,3S)-Methyl 3-[(S)-2-(hydroxy­diphenyl­meth­yl)pyrrolidin-1-ylmeth­yl]-2,2-dimethyl­cyclo­propane­carboxyl­ate
Source: Acta Crystallogr Sect E Struct Rep Online. 2009 Sep 16;65(Pt 10):o2474. doi: 10.1107/S1600536809035296 (PMC2970366; doi:10.1107/S1600536809035296)
Supplement: Supplementary file 2 [file e-65-o2474-Isup2.hkl]

# 
# h,k,l, Fc-squared, Fo-squared, sigma(Fo-squared) and status flag 
# 
data_I
_shelx_title ' SA213 in C2' 
_shelx_refln_list_code          4 
_shelx_F_calc_maximum      694.93 
_exptl_crystal_F_000      2544.00 
_reflns_d_resolution_high  0.7698 
 
loop_ 
 _symmetry_equiv_pos_as_xyz 
 'x, y, z' 
 '-x, y, -z' 
 'x+1/2, y+1/2, z' 
 '-x+1/2, y+1/2, -z' 
 
_cell_length_a    34.7362 
_cell_length_b    17.7292 
_cell_length_c    11.0126 
_cell_angle_alpha  90.000 
_cell_angle_beta   97.622 
_cell_angle_gamma  90.000 
 
_shelx_F_squared_multiplier     1.000 
 
loop_ 
 _refln_index_h 
 _refln_index_k 
 _refln_index_l 
 _refln_F_squared_calc 
 _refln_F_squared_meas 
 _refln_F_squared_sigma 
 _refln_observed_status 
   6   0   0     3851.51     3402.69     28.51 o 
  12   0   0    20151.72    19380.75    193.63 o 
  14   0   0    19117.69    19504.94    220.66 o 
  16   0   0       12.00       18.15      1.98 o 
  18   0   0     6432.45     6724.08    175.02 o 
  20   0   0     5009.33     6343.23    128.23 o 
  22   0   0     3377.36     3647.46    152.17 o 
  24   0   0      277.46      256.32     30.49 o 
  26   0   0       81.79      129.08     18.58 o 
  28   0   0     1750.19     1850.23    141.20 o 
  30   0   0       10.64       26.67      9.88 o 
  32   0   0       90.87      150.96     21.57 o 
  34   0   0     2940.04     2801.59    114.10 o 
  36   0   0      229.51      409.30    125.20 o 
  38   0   0        5.38       36.45     10.46 o 
  40   0   0     1156.75     1376.37    145.07 o 
  42   0   0        0.00       19.12      8.26 o 
  44   0   0       22.78       49.53     12.47 o 
   5   1   0       43.30       41.87      2.78 o 
   7   1   0     1387.74     1215.79     22.38 o 
   9   1   0     6644.67     6354.91     32.21 o 
  11   1   0     1164.61     1102.93     18.29 o 
  13   1   0     3885.51     3859.63     39.05 o 
  15   1   0      388.54      384.47     14.49 o 
  17   1   0     2828.92     2966.00     65.82 o 
  19   1   0     2594.40     2661.12     45.97 o 
  21   1   0      764.16      609.16     28.55 o 
  23   1   0      412.28      363.69     18.73 o 
  25   1   0      575.86      573.28     26.24 o 
  27   1   0      707.50      625.57     46.47 o 
  29   1   0      630.55      662.80     29.73 o 
  31   1   0      543.70      539.61   1603.98 o 
  33   1   0      937.92     1039.97     61.12 o 
  35   1   0       59.02       69.13      9.58 o 
  37   1   0       36.24       37.64     15.68 o 
  39   1   0      395.39      438.08     84.93 o 
  41   1   0       31.45       50.25    165.16 o 
  43   1   0       15.14       36.69      8.30 o 
   0   2   0      169.97       60.13      6.27 o 
   2   2   0        7.61        2.60      1.11 o 
   4   2   0     3412.82     3084.76     45.34 o 
   6   2   0     2344.33     1950.90     20.91 o 
   8   2   0    15634.52    14409.17     39.77 o 
  10   2   0      165.18      143.23      5.36 o 
  12   2   0      924.18     1001.99     16.93 o 
  14   2   0      886.04      842.06     18.74 o 
  16   2   0      825.59      971.56     30.73 o 
  18   2   0     1764.46     1745.62     35.95 o 
  20   2   0     1435.83     1649.12     94.27 o 
  22   2   0     1742.67     1646.21     45.84 o 
  24   2   0      665.11      761.43     25.52 o 
  26   2   0      484.30      511.54     24.17 o 
  28   2   0      114.78      121.54     17.09 o 
  30   2   0      586.38      565.28     31.95 o 
  32   2   0      182.01      180.68     16.25 o 
  34   2   0       66.95       71.84     19.14 o 
  36   2   0      285.28      302.87     22.04 o 
  38   2   0      224.86      245.81     25.88 o 
  40   2   0       16.78       45.22     13.78 o 
  42   2   0       78.84       79.37     13.24 o 
  44   2   0       60.81      112.40    144.07 o 
   1   3   0    42872.23    37906.92    144.75 o 
   3   3   0   231037.36   227532.03   4957.83 o 
   5   3   0   166665.09   177711.17    438.36 o 
   7   3   0   182916.55   193394.66    759.49 o 
   9   3   0    27220.29    27897.46    168.66 o 
  11   3   0     6532.12     6401.92     31.39 o 
  13   3   0     6198.50     5747.52     46.31 o 
  15   3   0     1316.25     1234.25     26.34 o 
  17   3   0     1453.30     1573.42     26.65 o 
  19   3   0     1466.87     1483.92     27.24 o 
  21   3   0     9092.63     9038.31    115.46 o 
  23   3   0      432.72      382.16     20.03 o 
  25   3   0      428.26      460.06     23.30 o 
  27   3   0     1062.75     1210.67     41.64 o 
  29   3   0      640.45      627.01     18.39 o 
  31   3   0     1364.93     1567.45     56.88 o 
  33   3   0      394.39      458.31     43.70 o 
  35   3   0      542.61      658.41     45.10 o 
  37   3   0     1010.58     1156.40     68.32 o 
  39   3   0       81.18       81.98     16.37 o 
  41   3   0       38.57       72.86     11.66 o 
  43   3   0      134.24      176.21     26.13 o 
   0   4   0     4482.33     3825.16     51.79 o 
   2   4   0      963.33      813.86     15.16 o 
   4   4   0     2965.22     2878.19     30.58 o 
   6   4   0     2830.92     2527.45     28.52 o 
   8   4   0     1835.43     1973.21     27.46 o 
  10   4   0      106.68       54.18      2.51 o 
  12   4   0     2654.40     2257.26     34.21 o 
  14   4   0     2214.55     2353.12     37.79 o 
  16   4   0      768.99      824.19     32.13 o 
  18   4   0     6082.39     6911.17    129.08 o 
  20   4   0     3574.79     3974.06     43.75 o 
  22   4   0      112.63      112.63     11.62 o 
  24   4   0     1110.81     1293.84     41.95 o 
  26   4   0     1393.60     1617.20     54.33 o 
  28   4   0       31.28       58.64     12.63 o 
  30   4   0      228.58      228.45     26.04 o 
  32   4   0      192.88      187.04     20.08 o 
  34   4   0     1108.78     1235.70     51.01 o 
  36   4   0      358.26      348.76     30.96 o 
  38   4   0       94.36      106.22     15.45 o 
  40   4   0        4.58       47.40      9.40 o 
  42   4   0        3.85       10.84      7.11 o 
  44   4   0      137.74      130.15     17.04 o 
   1   5   0    11569.75    11022.38     71.12 o 
   3   5   0     4042.89     3943.28     40.36 o 
   5   5   0      283.32      231.51      9.01 o 
   7   5   0      934.54      853.61     15.63 o 
   9   5   0     2047.42     1965.52     21.68 o 
  11   5   0     2023.88     1776.62     29.35 o 
  13   5   0     2470.16     2115.82     37.92 o 
  15   5   0      812.99      868.18     22.03 o 
  17   5   0      537.37      633.87     18.90 o 
  19   5   0      722.69      825.00     25.96 o 
  21   5   0      134.81      116.51      9.24 o 
  23   5   0      164.03      131.72      9.75 o 
  25   5   0     1227.59     1213.03     42.47 o 
  27   5   0       69.99       57.97     14.00 o 
  29   5   0      436.98      460.89     21.49 o 
  31   5   0      541.23      548.70     35.81 o 
  33   5   0      343.03      340.99     24.75 o 
  35   5   0       72.13       69.95     11.30 o 
  37   5   0        4.70       35.22     13.80 o 
  39   5   0       37.00       42.86     22.03 o 
  41   5   0       73.69       86.12     15.92 o 
  43   5   0       54.26       89.57     14.30 o 
   0   6   0   118320.34   131939.09   1270.95 o 
   2   6   0     8171.51     8281.67     76.86 o 
   4   6   0    22353.13    22676.28     62.03 o 
   6   6   0    39235.16    43259.70    258.59 o 
   8   6   0     7051.33     6501.86     86.28 o 
  10   6   0     3568.80     3900.51     54.39 o 
  12   6   0     8061.91     8930.28     84.34 o 
  14   6   0     1370.78     1231.59     27.18 o 
  16   6   0      563.74      712.43     21.47 o 
  18   6   0      785.73      703.17     25.97 o 
  20   6   0      191.62      173.22     11.66 o 
  22   6   0     1079.24     1007.68     35.61 o 
  24   6   0      601.85      535.10     25.63 o 
  26   6   0      191.20      211.96     13.76 o 
  28   6   0     6053.50     5905.23    160.76 o 
  30   6   0      151.41      201.74     17.22 o 
  32   6   0      110.64       63.24      8.25 o 
  34   6   0      193.23      225.42     20.37 o 
  36   6   0       21.22       24.54     14.59 o 
  38   6   0      129.22      143.32     19.01 o 
  40   6   0      347.30      436.18     96.38 o 
  42   6   0       72.27       91.75     15.87 o 
   1   7   0     3048.39     2908.74     57.06 o 
   3   7   0      328.98      285.40     13.04 o 
   5   7   0     4697.49     4473.76     80.37 o 
   7   7   0      228.63      200.27      8.85 o 
   9   7   0     1232.45     1313.20     29.86 o 
  11   7   0     1652.43     1725.05     29.95 o 
  13   7   0     3133.90     3268.26     47.73 o 
  15   7   0     1537.95     1429.92     33.58 o 
  17   7   0      447.38      473.05     26.16 o 
  19   7   0      134.77      123.96      9.30 o 
  21   7   0      370.10      400.50     20.27 o 
  23   7   0      385.77      410.82     21.97 o 
  25   7   0      966.85     1134.19     39.05 o 
  27   7   0     3389.16     3483.22     70.90 o 
  29   7   0      601.26      593.36     23.28 o 
  31   7   0      306.63      291.18     21.52 o 
  33   7   0      252.23      267.98     22.50 o 
  35   7   0       22.81       31.98     22.76 o 
  37   7   0       78.83      125.45     17.83 o 
  39   7   0       23.15       43.25     13.97 o 
  41   7   0       93.37       95.55     23.91 o 
   0   8   0     1196.45     1339.66     41.49 o 
   2   8   0      663.63      657.88     23.39 o 
   4   8   0     1841.85     1839.56     38.48 o 
   6   8   0      369.96      352.38     14.54 o 
   8   8   0      576.35      539.11     19.08 o 
  10   8   0     3899.18     4064.46     89.55 o 
  12   8   0     3418.76     3512.69     49.72 o 
  14   8   0      825.97      875.31     27.13 o 
  16   8   0     1269.38     1193.08     33.34 o 
  18   8   0       41.48       31.49      5.04 o 
  20   8   0      421.08      388.48     26.24 o 
  22   8   0      924.29     1022.78     44.78 o 
  24   8   0      168.82      160.61     15.10 o 
  26   8   0       45.87       45.30      5.67 o 
  28   8   0       73.93       54.61      7.52 o 
  30   8   0      243.01      227.98     18.52 o 
  32   8   0       52.68       49.90     15.43 o 
  34   8   0      221.24      213.37     34.36 o 
  36   8   0      131.94      138.23     22.20 o 
  38   8   0      246.11      246.69     21.74 o 
  40   8   0       47.83       71.65     12.75 o 
   1   9   0     2755.33     2619.59     42.01 o 
   3   9   0     1905.08     1684.66     39.98 o 
   5   9   0     1459.89     1502.27     29.63 o 
   7   9   0     2678.82     2757.11     47.27 o 
   9   9   0    26750.04    31259.83    485.30 o 
  11   9   0     6137.83     6343.48    102.19 o 
  13   9   0     4543.56     4685.47     71.11 o 
  15   9   0     3308.34     3805.52     97.44 o 
  17   9   0     2227.75     2563.68     62.07 o 
  19   9   0     1093.51     1163.41     46.03 o 
  21   9   0     1217.23     1210.95     37.50 o 
  23   9   0      243.67      206.28     19.23 o 
  25   9   0      814.91      824.70     26.48 o 
  27   9   0      254.59      250.97     17.12 o 
  29   9   0      518.51      489.58     26.20 o 
  31   9   0      497.50      418.71     23.49 o 
  33   9   0      647.38      639.44     45.31 o 
  35   9   0       41.45       68.14     11.70 o 
  37   9   0      172.60      190.27     27.41 o 
  39   9   0       56.50       44.07     16.11 o 
  41   9   0       35.40       39.23      9.06 o 
   0  10   0      187.30      207.52     12.27 o 
   2  10   0     1279.26     1324.55     35.28 o 
   4  10   0      217.93      217.25     10.51 o 
   6  10   0       64.79       86.30     11.14 o 
   8  10   0      585.25      537.95     24.92 o 
  10  10   0      448.76      406.16     19.93 o 
  12  10   0        0.39        9.68      5.20 o 
  14  10   0       49.31       57.18      6.24 o 
  16  10   0      429.42      380.44     22.34 o 
  18  10   0      244.70      237.26     14.21 o 
  20  10   0      157.24      172.03     13.31 o 
  22  10   0     1753.91     1676.99     38.86 o 
  24  10   0      683.86      647.43     25.60 o 
  26  10   0      469.71      476.24     18.55 o 
  28  10   0      185.36      173.07     17.18 o 
  30  10   0      406.22      413.72     28.26 o 
  32  10   0       81.34       83.93     18.31 o 
  34  10   0      531.61      510.97    101.08 o 
  36  10   0      148.34      146.92     24.78 o 
  38  10   0       35.42       38.44     12.06 o 
  40  10   0       19.77       24.19      7.10 o 
   1  11   0      748.98      656.60     25.55 o 
   3  11   0      673.25      683.58     35.53 o 
   5  11   0     2850.09     3164.26     53.57 o 
   7  11   0     1739.82     1762.31     36.84 o 
   9  11   0      971.88      922.87     25.59 o 
  11  11   0      433.41      417.75     22.97 o 
  13  11   0       23.78       20.20      6.01 o 
  15  11   0      153.44      187.93     15.34 o 
  17  11   0      354.78      399.18     24.26 o 
  19  11   0      123.77       92.05     10.56 o 
  21  11   0      492.42      468.32     22.46 o 
  23  11   0      203.65      164.64     12.95 o 
  25  11   0       25.60       65.74     10.21 o 
  27  11   0      186.20      162.94     17.25 o 
  29  11   0      659.57      631.57     31.97 o 
  31  11   0      261.27      211.40     17.65 o 
  33  11   0       57.39       48.40     12.40 o 
  35  11   0       91.18       74.56     14.12 o 
  37  11   0       70.21       40.67     11.09 o 
  39  11   0      172.04      161.14     21.60 o 
   0  12   0     4773.33     4759.66    228.10 o 
   2  12   0      188.01      187.83     13.30 o 
   4  12   0     3152.76     3202.07     55.51 o 
   6  12   0      235.86      348.34     20.08 o 
   8  12   0     1781.60     1607.61     38.80 o 
  10  12   0     2314.42     2339.00     48.33 o 
  12  12   0     1750.23     1858.49     64.33 o 
  14  12   0      447.18      410.21     22.49 o 
  16  12   0     1566.29     1810.58     59.69 o 
  18  12   0      412.15      587.64     23.04 o 
  20  12   0      868.36      893.87     26.50 o 
  22  12   0      502.95      427.30     26.76 o 
  24  12   0      830.08      890.91     30.74 o 
  26  12   0       37.44       50.59      9.00 o 
  28  12   0      327.16      302.37     23.69 o 
  30  12   0       42.79       44.30      8.47 o 
  32  12   0       49.73       60.45     19.75 o 
  34  12   0       42.15       40.10     21.14 o 
  36  12   0       83.11       73.47     18.38 o 
  38  12   0      256.57      224.35     29.84 o 
   1  13   0      529.37      419.43     22.30 o 
   3  13   0       12.78       23.04      4.65 o 
   5  13   0      872.10      816.11     25.51 o 
   7  13   0      362.33      333.17     18.97 o 
   9  13   0      280.86      186.26     22.65 o 
  11  13   0      276.73      246.47     19.23 o 
  13  13   0      571.08      560.76     30.57 o 
  15  13   0      838.76      824.88     32.84 o 
  17  13   0       37.82       51.97      9.94 o 
  19  13   0      754.35      804.33     20.31 o 
  21  13   0      297.73      282.95     18.84 o 
  23  13   0      247.28      233.35     18.59 o 
  25  13   0      112.34       91.78     17.79 o 
  27  13   0      111.02       62.13      9.67 o 
  29  13   0        2.87       22.44      6.76 o 
  31  13   0       67.43       67.29     17.22 o 
  33  13   0      164.04      115.18     34.09 o 
  35  13   0       95.29      134.68     29.10 o 
   0  14   0     3377.12     3559.16     99.78 o 
   2  14   0     1034.50     1026.83     40.46 o 
   4  14   0     1138.17     1153.57     35.73 o 
   6  14   0      143.45      132.42     18.90 o 
   8  14   0      530.77      482.81     28.24 o 
  10  14   0      496.90      494.02     25.39 o 
  12  14   0        3.25       31.12      6.49 o 
  14  14   0       89.13       75.78      8.57 o 
  16  14   0      541.17      487.50     21.67 o 
  18  14   0       82.33       45.04      7.43 o 
  20  14   0      124.31      109.86     11.87 o 
  22  14   0       89.29       68.62      9.25 o 
  24  14   0      162.36      116.91     12.29 o 
  26  14   0       33.75       46.07     11.67 o 
  28  14   0       69.60       81.34     13.41 o 
  30  14   0      109.29       83.11     18.84 o 
  32  14   0      193.74      160.96     21.75 o 
  34  14   0      262.84      162.92     62.11 o 
   1  15   0     1964.19     1818.05     47.64 o 
   3  15   0     2329.29     2490.75     47.16 o 
   5  15   0      258.93      214.15     18.01 o 
   7  15   0     1963.54     2040.92     66.91 o 
   9  15   0     2976.68     3147.99     72.86 o 
  11  15   0      170.21      186.63     16.94 o 
  13  15   0      209.69      192.73     17.30 o 
  15  15   0      236.00      242.61     17.75 o 
  17  15   0      111.99       99.19     10.40 o 
  19  15   0      636.10      495.22     27.57 o 
  21  15   0      384.54      452.96     28.44 o 
  23  15   0       42.65       52.92     11.74 o 
  25  15   0       64.01       45.97      9.94 o 
  27  15   0       81.31       49.51     12.90 o 
  29  15   0       87.22       67.98     15.95 o 
  31  15   0       45.19       39.92     10.14 o 
  33  15   0      281.07      322.41     49.30 o 
   0  16   0      389.01      465.70     36.65 o 
   2  16   0       79.66      130.06     12.66 o 
   4  16   0      224.57      208.38     21.94 o 
   6  16   0      234.06      280.70     21.29 o 
   8  16   0      405.17      432.11     24.82 o 
  10  16   0     1018.10     1044.90     39.72 o 
  12  16   0      269.14      235.64     16.82 o 
  14  16   0       41.62       64.15     11.93 o 
  16  16   0       16.04       34.95     11.63 o 
  18  16   0      296.23      286.68     20.60 o 
  20  16   0       13.22       31.39      7.63 o 
  22  16   0       19.35       31.11      8.35 o 
  24  16   0       18.80       27.85      6.78 o 
  26  16   0       89.61       90.81     20.13 o 
  28  16   0       12.13       29.33     11.59 o 
  30  16   0        4.10       39.94     14.49 o 
  32  16   0      106.41       71.90     28.87 o 
   1  17   0      140.49      168.16     15.67 o 
   3  17   0     1569.42     1599.99     42.96 o 
   5  17   0       87.02       90.94     11.10 o 
   7  17   0       72.17       59.31      6.60 o 
   9  17   0      640.25      564.76     41.41 o 
  11  17   0        2.02       19.76      8.19 o 
  13  17   0       11.96       47.06      9.63 o 
  15  17   0       30.97       47.85     13.64 o 
  17  17   0       13.76       37.46      8.95 o 
  19  17   0       17.59       36.35      8.75 o 
  21  17   0       13.81       38.64     11.07 o 
  23  17   0      225.30      187.79     16.91 o 
  25  17   0      116.93       83.73     16.06 o 
  27  17   0       88.42       64.07     17.58 o 
  29  17   0       79.50       66.70     10.37 o 
   0  18   0     1212.54     1309.43    102.54 o 
   2  18   0        1.22       20.05     11.51 o 
   4  18   0      647.62      624.29     48.76 o 
   6  18   0      699.89      705.72     31.78 o 
   8  18   0      605.31      637.15     75.49 o 
  10  18   0      128.61      100.42     13.16 o 
  12  18   0      370.93      397.33     34.24 o 
  14  18   0      177.75      202.30     18.40 o 
  16  18   0      122.92      114.03     26.81 o 
  18  18   0       28.72       24.37      7.01 o 
  20  18   0        6.60       35.00     12.56 o 
  22  18   0      128.28       90.49     19.91 o 
  24  18   0       16.23       31.35     12.97 o 
  26  18   0       20.34       35.10      8.25 o 
   1  19   0       50.38       65.29     12.15 o 
   3  19   0      170.08      194.10     32.10 o 
   5  19   0       33.19       83.87     15.90 o 
   7  19   0       50.94       52.28      8.82 o 
   9  19   0       83.37       63.64      8.94 o 
  11  19   0       50.62       65.50     11.77 o 
  13  19   0      118.01      120.97     14.50 o 
  15  19   0       70.90       97.40     20.59 o 
  17  19   0       17.90       27.31      8.08 o 
  19  19   0      123.43      121.33     16.70 o 
  21  19   0       28.33       34.80     11.97 o 
  23  19   0       56.17       68.38     19.22 o 
  25  19   0       38.52       51.14      9.80 o 
   0  20   0       87.43       48.99     36.75 o 
   2  20   0       34.68       44.78     13.02 o 
   4  20   0       72.97       67.84     18.65 o 
   6  20   0       44.10       53.60     11.09 o 
   8  20   0      121.82      102.85     19.06 o 
  10  20   0       87.06      112.32     20.94 o 
  12  20   0       30.00       45.23     11.85 o 
  14  20   0      106.36      109.06     17.12 o 
  16  20   0      277.31      251.16     33.03 o 
  18  20   0       48.95       52.40      9.63 o 
  20  20   0       68.79       62.72     12.56 o 
  22  20   0       35.04       62.70     13.52 o 
   1  21   0       18.90       28.28     12.03 o 
   3  21   0        8.86       37.21     10.43 o 
   5  21   0      210.28      253.96     24.04 o 
   7  21   0      105.49       98.76     22.19 o 
   9  21   0      260.21      229.06     41.27 o 
  11  21   0       80.51      119.36     24.85 o 
  13  21   0       18.56       17.04     12.15 o 
  15  21   0       99.32       98.69     23.02 o 
  17  21   0       14.01       21.94     10.13 o 
   0  22   0      117.72      101.51     26.48 o 
   2  22   0        9.04       43.01     12.45 o 
   4  22   0      103.92       76.01     15.71 o 
   6  22   0        9.87       35.18      8.49 o 
   8  22   0       56.63       56.80     10.16 o 
  10  22   0      117.98       74.23     20.19 o 
  12  22   0       35.21       42.93     12.17 o 
   1  23   0      155.37      114.98     16.22 o 
 -44   0   1       36.48       81.08     43.15 o 
 -42   0   1       58.04       74.71     15.64 o 
 -40   0   1        3.52       57.76     15.49 o 
 -38   0   1       25.52      132.05    713.39 o 
 -36   0   1       35.29       52.12     50.53 o 
 -34   0   1     3531.95     3447.13    129.34 o 
 -32   0   1       13.01       44.03     18.99 o 
 -30   0   1     3367.54     3793.74    138.66 o 
 -28   0   1     6188.84     6048.82    187.07 o 
 -26   0   1       89.73       45.94     10.24 o 
 -24   0   1      904.86      948.98     66.09 o 
 -22   0   1     7916.58     7860.32    173.29 o 
 -20   0   1     2721.73     2768.88     82.43 o 
 -18   0   1     9868.62     9140.35    373.47 o 
 -16   0   1    30987.07    30172.93    928.80 o 
 -14   0   1     2973.26     3018.07     65.28 o 
 -12   0   1     2695.12     3096.45     52.54 o 
 -10   0   1    48429.66    49014.94    573.27 o 
  -8   0   1    80116.42    83559.49    260.88 o 
  -6   0   1     9752.18     9595.60     62.95 o 
  -4   0   1   262285.53   226131.05  12687.93 o 
   4   0   1    13199.28    12683.75     62.48 o 
   6   0   1     8102.79     7806.45    101.11 o 
   8   0   1    43764.28    46161.36    170.21 o 
  10   0   1      166.85      101.16     18.91 o 
  12   0   1    26446.44    27135.59    227.65 o 
  14   0   1    10720.65    10611.15     84.66 o 
  16   0   1     8691.33     9257.50    154.03 o 
  18   0   1       11.97       84.19     12.50 o 
  20   0   1     4175.56     5020.32    112.62 o 
  22   0   1     2971.19     3252.95     70.89 o 
  24   0   1     1112.35     1018.60     44.03 o 
  26   0   1     4572.02     5248.31    143.40 o 
  28   0   1     2121.18     2283.63     63.01 o 
  30   0   1       12.91       30.56     12.28 o 
  32   0   1      947.46     1142.49     76.07 o 
  34   0   1      706.75     1145.72    188.29 o 
  36   0   1      486.46      757.69    266.05 o 
  38   0   1     1291.82     1540.52    408.65 o 
  40   0   1     1145.36     1479.53    206.02 o 
  42   0   1       11.74       55.32     47.73 o 
  44   0   1        0.99       24.83     13.03 o 
 -43   1   1       49.65       62.77     17.02 o 
 -41   1   1       31.78       56.68     10.41 o 
 -39   1   1       32.37       44.14     13.27 o 
 -37   1   1        5.42       33.42      8.85 o 
 -35   1   1     1288.36     1421.79     77.57 o 
 -33   1   1      232.18      277.04    635.97 o 
 -31   1   1      327.39      357.28     18.94 o 
 -29   1   1       34.13       76.27     11.74 o 
 -27   1   1      629.10      690.80     40.62 o 
 -25   1   1      125.51      208.41     23.09 o 
 -23   1   1     1026.96     1070.85     45.87 o 
 -21   1   1     1541.47     1537.97     54.45 o 
 -19   1   1     1276.92     1357.09     35.65 o 
 -17   1   1      191.58      197.71     11.35 o 
 -15   1   1     4167.66     4169.02     52.38 o 
 -13   1   1     1665.94     1638.33     24.40 o 
 -11   1   1      973.41     1029.90     19.47 o 
  -9   1   1    14004.25    12368.51     28.65 o 
  -7   1   1      307.65      244.98      9.02 o 
  -5   1   1      603.75      428.85      7.94 o 
   3   1   1     1004.95      728.44     14.96 o 
   5   1   1     3453.58     3078.53     31.58 o 
   7   1   1     3129.09     2699.40     31.24 o 
   9   1   1     1886.10     1619.42     23.56 o 
  11   1   1        8.63       10.96      1.97 o 
  13   1   1     1785.90     1858.46     29.18 o 
  15   1   1      241.79      225.54      8.87 o 
  17   1   1      322.80      378.54     15.62 o 
  19   1   1      895.41      889.00     22.34 o 
  21   1   1     2266.01     2525.14     42.93 o 
  23   1   1      543.88      524.24     19.59 o 
  25   1   1      367.64      438.43     19.12 o 
  27   1   1      277.28      297.64     36.19 o 
  29   1   1      128.89      139.47     31.82 o 
  31   1   1       86.78      110.95     14.81 o 
  33   1   1       63.58       72.98     10.76 o 
  35   1   1      158.18      198.88     22.69 o 
  37   1   1       45.74       57.35      9.20 o 
  39   1   1      835.62      975.83    233.02 o 
  41   1   1      496.08      513.25    115.37 o 
  43   1   1       51.17       45.45     12.97 o 
 -44   2   1       67.14       97.92     14.70 o 
 -42   2   1       28.61       46.85     14.19 o 
 -40   2   1       24.67       67.04     11.69 o 
 -38   2   1       34.34       20.88      9.99 o 
 -36   2   1      435.93      474.62     37.05 o 
 -34   2   1       48.62       65.03     10.07 o 
 -32   2   1      608.45      637.81     31.31 o 
 -30   2   1      311.39      342.62     21.17 o 
 -28   2   1     1335.73     1435.12     65.27 o 
 -26   2   1     1392.61     1428.04     44.38 o 
 -24   2   1      318.44      265.01     29.46 o 
 -22   2   1     1913.81     2049.36   2650.75 o 
 -20   2   1     2461.49     2584.11   3189.40 o 
 -18   2   1      916.23     1003.89     57.39 o 
 -16   2   1     3214.44     3165.91     91.49 o 
 -14   2   1     1511.22     1299.05     51.49 o 
 -12   2   1     2510.19     2496.27     31.16 o 
 -10   2   1     1076.35      969.28     15.80 o 
  -8   2   1      150.11      130.95      4.91 o 
  -6   2   1      435.32      385.32      7.60 o 
  -4   2   1     3732.57     3386.17     35.41 o 
  -2   2   1     2695.03     1817.78     36.67 o 
   0   2   1     1513.95      946.33     20.11 o 
   2   2   1     2037.28     1743.86     20.39 o 
   4   2   1      905.24      729.77     12.04 o 
   6   2   1       31.82       42.90      4.34 o 
   8   2   1     1488.02     1442.73     21.78 o 
  10   2   1     1183.28     1044.75     17.60 o 
  12   2   1      374.83      425.34     13.64 o 
  14   2   1     1428.75     1377.73     23.50 o 
  16   2   1     4313.42     4027.21     75.99 o 
  18   2   1       68.83      100.70      8.03 o 
  20   2   1      816.63     1006.76     27.21 o 
  22   2   1      104.52      138.87      8.94 o 
  24   2   1     2155.93     2026.02     40.47 o 
  26   2   1        5.74       11.83      3.52 o 
  28   2   1      232.65      248.05     17.37 o 
  30   2   1        7.43       15.58      7.44 o 
  32   2   1      914.47      951.99     60.46 o 
  34   2   1      103.28      107.63     18.71 o 
  36   2   1      620.05      684.87     35.39 o 
  38   2   1      222.24      270.93     29.22 o 
  40   2   1      266.35      354.81     35.43 o 
  42   2   1        9.64       35.70     21.22 o 
  44   2   1       20.68       39.70     10.65 o 
 -43   3   1       31.35       50.00     11.52 o 
 -41   3   1       53.61      102.07     16.76 o 
 -39   3   1       17.38       28.37      9.59 o 
 -37   3   1      380.25      443.14     27.00 o 
 -35   3   1     1982.75     2273.34     80.61 o 
 -33   3   1      408.70      432.66     24.80 o 
 -31   3   1      460.91      473.34     23.08 o 
 -29   3   1      269.09      261.35     18.05 o 
 -27   3   1     2886.25     3072.74     89.95 o 
 -25   3   1      487.20      415.80     23.03 o 
 -23   3   1      227.23      231.68     20.30 o 
 -21   3   1     8140.87     9263.14    271.38 o 
 -19   3   1     5105.75     4934.76    120.77 o 
 -17   3   1      555.27      451.22     17.97 o 
 -15   3   1    35670.41    37107.36    613.98 o 
 -13   3   1    22467.97    24609.30    305.69 o 
 -11   3   1     7727.79     6907.19     34.16 o 
  -9   3   1     1477.67     1459.85     18.64 o 
  -7   3   1    40662.53    40468.72    183.19 o 
  -5   3   1     9579.82    10192.97     47.81 o 
  -3   3   1    14765.31    13706.21     38.23 o 
  -1   3   1   108890.65   115061.00    547.99 o 
   1   3   1    51730.07    52634.54    137.98 o 
   3   3   1    88426.22    91258.25    533.45 o 
   5   3   1     3737.14     3457.69     36.72 o 
   7   3   1    27529.83    27051.99    138.02 o 
   9   3   1    14931.95    15532.67     46.60 o 
  11   3   1     5725.49     5853.28     29.22 o 
  13   3   1     5636.44     4951.77     79.92 o 
  15   3   1     2611.53     2467.93     34.51 o 
  17   3   1    11786.85    11893.77    152.37 o 
  19   3   1    11440.23    12702.86    487.76 o 
  21   3   1     3577.03     3720.23     77.21 o 
  23   3   1     4282.11     4359.86     65.97 o 
  25   3   1     1945.98     1805.53     39.91 o 
  27   3   1     3044.76     3141.66     74.05 o 
  29   3   1     1385.12     1442.83     49.78 o 
  31   3   1     2591.95     2487.72     59.24 o 
  33   3   1      478.29      453.80     24.51 o 
  35   3   1     1141.74     1167.32     64.67 o 
  37   3   1      500.42      577.31     38.58 o 
  39   3   1      105.38       82.54     14.91 o 
  41   3   1      779.16      829.98    183.36 o 
  43   3   1       50.64       51.28     10.31 o 
 -44   4   1      134.39      134.49     17.86 o 
 -42   4   1      113.24      137.25     17.66 o 
 -40   4   1       68.08       83.72     13.56 o 
 -38   4   1      157.67      167.73     19.42 o 
 -36   4   1      392.85      413.27     32.13 o 
 -34   4   1      421.59      449.65     24.48 o 
 -32   4   1      510.70      521.44     26.13 o 
 -30   4   1      139.82      140.01     13.38 o 
 -28   4   1      434.06      480.53     20.44 o 
 -26   4   1       12.58       26.56      5.82 o 
 -24   4   1       92.20      119.72     10.48 o 
 -22   4   1     1297.01     1243.21     34.98 o 
 -20   4   1      992.39      950.48     33.51 o 
 -18   4   1      145.77      203.81      8.91 o 
 -16   4   1     2259.57     2206.00     32.69 o 
 -14   4   1      237.71      358.75     16.80 o 
 -12   4   1     8955.40     7924.51     97.14 o 
 -10   4   1     2450.92     2245.78     24.27 o 
  -8   4   1     7425.77     7014.31     34.07 o 
  -6   4   1     7009.49     6350.86     35.68 o 
  -4   4   1    11210.69     9838.82     49.00 o 
  -2   4   1     7470.96     6168.47     61.44 o 
   0   4   1    11778.85    10460.83     65.62 o 
   2   4   1     5175.44     4668.18     53.67 o 
   4   4   1      330.04      281.32      8.23 o 
   6   4   1     2656.61     2637.28     34.54 o 
   8   4   1    11790.85    11151.71     56.88 o 
  10   4   1      168.32      119.19      6.10 o 
  12   4   1     1135.61     1050.74     18.84 o 
  14   4   1     1021.64      768.73     24.06 o 
  16   4   1     1550.66     1582.63     43.36 o 
  18   4   1     1302.66     1197.86     29.17 o 
  20   4   1      215.74      133.31      8.44 o 
  22   4   1      465.96      471.48     22.87 o 
  24   4   1      227.75      220.99     15.21 o 
  26   4   1       13.61       23.01      6.72 o 
  28   4   1     1549.53     1668.65     59.01 o 
  30   4   1      185.84      190.69     17.10 o 
  32   4   1      398.56      449.59     24.94 o 
  34   4   1      353.99      398.05     21.50 o 
  36   4   1      314.44      299.62     24.73 o 
  38   4   1       49.52       43.06     10.33 o 
  40   4   1      116.03      112.96     17.64 o 
  42   4   1      144.76      161.40     21.31 o 
 -43   5   1       25.18       48.90     12.12 o 
 -41   5   1       33.88       40.86      7.96 o 
 -39   5   1      312.13      364.96     37.95 o 
 -37   5   1       58.32       88.51     14.77 o 
 -35   5   1      175.15      213.83     17.77 o 
 -33   5   1        3.53       33.77      7.14 o 
 -31   5   1     1309.56     1307.32     62.55 o 
 -29   5   1     2740.93     2826.87    163.47 o 
 -27   5   1      908.41      960.18     33.98 o 
 -25   5   1     1784.13     1951.16     36.11 o 
 -23   5   1      278.27      284.85     27.07 o 
 -21   5   1      853.75      775.91     26.50 o 
 -19   5   1     1336.18     1236.64     35.37 o 
 -17   5   1      489.38      608.62     20.15 o 
 -15   5   1      240.86      265.41     15.79 o 
 -13   5   1      641.63      729.19     22.99 o 
 -11   5   1      744.44      840.19     20.48 o 
  -9   5   1     1466.51     1327.29     19.96 o 
  -7   5   1      830.58      707.63     12.84 o 
  -5   5   1      250.17      176.41      5.55 o 
  -3   5   1     2687.35     2443.38     31.57 o 
  -1   5   1     3008.20     2652.77     31.01 o 
   1   5   1     4064.12     3710.36     32.25 o 
   3   5   1      150.61      142.56      5.26 o 
   5   5   1     3503.54     3165.49     34.03 o 
   7   5   1     1253.73     1142.88     20.28 o 
   9   5   1     1792.76     1832.46     29.02 o 
  11   5   1      629.84      618.84     19.48 o 
  13   5   1     7411.64     7433.25     56.55 o 
  15   5   1     1533.67     1416.12     26.09 o 
  17   5   1     3881.92     3892.68     76.87 o 
  19   5   1     1213.38     1299.78     30.03 o 
  21   5   1      378.67      377.31     19.28 o 
  23   5   1      115.78      117.58      9.00 o 
  25   5   1       51.32       55.84      5.60 o 
  27   5   1      459.58      441.27     14.97 o 
  29   5   1     1980.61     2036.44     73.30 o 
  31   5   1      417.77      409.36     25.29 o 
  33   5   1      465.87      541.03     35.59 o 
  35   5   1      156.12      182.78     20.16 o 
  37   5   1      146.19      147.28     18.66 o 
  39   5   1       26.20       36.79      8.65 o 
  41   5   1       18.97       33.30     11.25 o 
  43   5   1       24.10       31.36      7.31 o 
 -42   6   1       38.57       67.34     12.66 o 
 -40   6   1      123.38       94.94     19.50 o 
 -38   6   1        7.79       14.39      5.86 o 
 -36   6   1      159.69      172.17     19.00 o 
 -34   6   1      864.81      943.42     51.16 o 
 -32   6   1      243.11      240.90     22.46 o 
 -30   6   1      719.88      598.71     25.82 o 
 -28   6   1     3364.56     3573.15     78.72 o 
 -26   6   1      870.81      995.94     41.90 o 
 -24   6   1      655.84      668.11     22.42 o 
 -22   6   1     3220.40     2955.54     52.99 o 
 -20   6   1     2014.92     1546.99     34.94 o 
 -18   6   1     3299.00     3311.31     37.66 o 
 -16   6   1      325.10      201.01     12.52 o 
 -14   6   1      787.00      904.77     23.51 o 
 -12   6   1    15897.37    16480.47    223.78 o 
 -10   6   1    23990.14    25474.38    123.77 o 
  -8   6   1    26555.06    28945.26    374.92 o 
  -6   6   1    26629.47    27216.88    162.17 o 
  -4   6   1     6373.12     5580.78     47.01 o 
  -2   6   1     7878.09     7932.32     38.59 o 
   0   6   1    19443.14    18845.17     80.92 o 
   2   6   1     6133.39     6405.63     61.19 o 
   4   6   1    11490.57    11898.00     37.16 o 
   6   6   1    11077.88    12263.72     99.51 o 
   8   6   1     4031.29     3669.05     40.23 o 
  10   6   1     4322.79     3903.49     46.71 o 
  12   6   1    31442.73    33219.83    843.12 o 
  14   6   1     4226.21     4717.42     70.06 o 
  16   6   1     6336.28     6209.12    115.76 o 
  18   6   1      322.05      367.43     15.98 o 
  20   6   1     2824.56     3099.66     87.19 o 
  22   6   1      691.22      756.14     27.33 o 
  24   6   1     3314.90     3214.12     58.60 o 
  26   6   1      506.72      441.00     20.62 o 
  28   6   1     2326.37     2253.41     53.20 o 
  30   6   1     1221.79     1267.45     52.13 o 
  32   6   1      969.31     1045.43     43.75 o 
  34   6   1      292.56      282.30     24.99 o 
  36   6   1      157.56      215.61     23.58 o 
  38   6   1      229.83      215.46     31.84 o 
  40   6   1        3.14       24.64     12.93 o 
  42   6   1      149.04      156.98     19.43 o 
 -41   7   1        5.79       35.50      6.15 o 
 -39   7   1      195.73      243.62     28.31 o 
 -37   7   1        9.08       36.42      9.25 o 
 -35   7   1      109.94      134.68     17.14 o 
 -33   7   1      189.15      168.23     22.04 o 
 -31   7   1      241.91      237.67     22.29 o 
 -29   7   1      384.58      422.76     32.05 o 
 -27   7   1      373.49      367.57     27.61 o 
 -25   7   1      518.59      489.71     27.06 o 
 -23   7   1      573.63      571.57     25.70 o 
 -21   7   1      725.65      799.62     36.55 o 
 -19   7   1     2138.97     1990.95     40.07 o 
 -17   7   1     2459.88     2597.99     52.37 o 
 -15   7   1      364.23      403.74     16.80 o 
 -13   7   1     2886.00     3437.80     53.45 o 
 -11   7   1      617.32      658.37     20.19 o 
  -9   7   1      619.14      602.98     22.37 o 
  -7   7   1     2869.61     3067.59     50.30 o 
  -5   7   1      958.40     1047.45     21.60 o 
  -3   7   1     2462.14     2451.56     39.95 o 
  -1   7   1     1811.78     1688.44     27.83 o 
   1   7   1     2797.66     2387.28     35.58 o 
   3   7   1      934.42      903.60     18.72 o 
   5   7   1     1324.00     1409.77     27.10 o 
   7   7   1      503.79      438.52     16.86 o 
   9   7   1      102.00      104.74      6.97 o 
  11   7   1     2412.59     2710.32     40.10 o 
  13   7   1     2373.64     2724.77     53.83 o 
  15   7   1       65.69      106.89      8.81 o 
  17   7   1     1084.05     1074.91     41.86 o 
  19   7   1      337.09      279.59     16.22 o 
  21   7   1       20.62       22.51      9.25 o 
  23   7   1     1825.30     2084.08     92.00 o 
  25   7   1      157.25      134.14     13.59 o 
  27   7   1      994.70      958.06     49.68 o 
  29   7   1      107.52       94.43     12.12 o 
  31   7   1      185.97      188.54     17.70 o 
  33   7   1      202.62      177.88     21.67 o 
  35   7   1      125.56      140.61     21.06 o 
  37   7   1       79.71       98.46     18.38 o 
  39   7   1       13.56       24.43      8.15 o 
  41   7   1        0.81       51.76     10.11 o 
 -42   8   1       65.51       64.38     13.55 o 
 -40   8   1      114.50      128.19     17.39 o 
 -38   8   1      213.57      190.18     21.52 o 
 -36   8   1      140.75      147.01     18.53 o 
 -34   8   1      467.24      485.53     31.72 o 
 -32   8   1       34.76       45.17      9.71 o 
 -30   8   1       82.23       82.89     10.10 o 
 -28   8   1       71.27       88.77     10.67 o 
 -26   8   1      583.23      581.93     41.11 o 
 -24   8   1     2218.07     2296.47     81.10 o 
 -22   8   1       73.70       72.54      6.79 o 
 -20   8   1      304.97      238.64     13.52 o 
 -18   8   1       29.31       35.31      5.04 o 
 -16   8   1      888.25      828.69     26.08 o 
 -14   8   1     1070.78     1171.46     29.72 o 
 -12   8   1      233.09      251.00     14.66 o 
 -10   8   1     2183.67     2202.25     53.44 o 
  -8   8   1     1097.72     1092.22     27.13 o 
  -6   8   1      584.77      574.35     20.82 o 
  -4   8   1     4119.74     4109.66     53.97 o 
  -2   8   1       28.18       49.51      5.37 o 
   0   8   1      350.20      336.70     13.68 o 
   2   8   1      127.10      103.02      5.63 o 
   4   8   1     1228.26     1226.05     30.31 o 
   6   8   1     1045.41      878.30     23.44 o 
   8   8   1     1159.29     1381.53     41.12 o 
  10   8   1      626.58      530.26     17.65 o 
  12   8   1      550.19      520.91     22.81 o 
  14   8   1     1073.83     1109.59     30.71 o 
  16   8   1      217.66      233.38     13.19 o 
  18   8   1        7.93       17.35      5.52 o 
  20   8   1        4.74       22.97      4.61 o 
  22   8   1      211.79      237.28     15.66 o 
  24   8   1      838.44      822.39     28.58 o 
  26   8   1     1304.45     1289.70     37.10 o 
  28   8   1      758.57      768.93     34.24 o 
  30   8   1      729.87      733.69     38.57 o 
  32   8   1      228.16      231.63     28.62 o 
  34   8   1      361.44      323.86     26.54 o 
  36   8   1        8.97       38.73      9.58 o 
  38   8   1       11.32       33.63      8.44 o 
  40   8   1       24.06       24.62      6.41 o 
 -41   9   1       28.39       21.37     10.15 o 
 -39   9   1      156.45      125.99     21.91 o 
 -37   9   1      167.31      153.84     18.94 o 
 -35   9   1      283.15      252.65     35.33 o 
 -33   9   1      429.15      439.55     32.48 o 
 -31   9   1      418.32      416.38     26.43 o 
 -29   9   1      745.95      698.68     33.40 o 
 -27   9   1      241.68      224.55     15.57 o 
 -25   9   1     1650.81     1527.53     59.56 o 
 -23   9   1     2267.82     2458.90     38.09 o 
 -21   9   1      762.51      763.87     43.07 o 
 -19   9   1     2718.25     3060.89     44.58 o 
 -17   9   1      485.23      511.49     24.54 o 
 -15   9   1     1750.33     1947.92     43.12 o 
 -13   9   1     3248.44     3202.51     60.95 o 
 -11   9   1      580.08      632.54     23.84 o 
  -9   9   1     9517.30    10870.75    115.60 o 
  -7   9   1     6574.30     8571.75    100.77 o 
  -5   9   1     2668.66     2534.87     45.74 o 
  -3   9   1     4588.56     5464.35     91.85 o 
  -1   9   1     4659.39     4895.36     92.71 o 
   1   9   1     5519.98     6543.72     57.60 o 
   3   9   1     3740.32     3901.25     61.18 o 
   5   9   1    10895.72    12542.70    117.77 o 
   7   9   1     2524.80     2722.38     41.61 o 
   9   9   1     4651.06     5741.28     60.30 o 
  11   9   1     2441.40     2564.89     58.86 o 
  13   9   1     1153.32     1344.03     39.19 o 
  15   9   1     3236.51     3506.11     61.60 o 
  17   9   1      299.95      380.25     20.51 o 
  19   9   1      382.10      432.86     26.36 o 
  21   9   1      406.43      485.16     29.70 o 
  23   9   1      374.05      365.03     16.36 o 
  25   9   1     1057.03     1076.80     29.67 o 
  27   9   1     3274.22     3425.32     62.61 o 
  29   9   1     1129.52     1190.98     49.91 o 
  31   9   1      278.97      178.15     16.40 o 
  33   9   1      135.22      117.15     12.35 o 
  35   9   1       26.84       48.57     11.04 o 
  37   9   1      168.73      163.47     20.31 o 
  39   9   1       19.10       37.18     15.97 o 
 -40  10   1       58.62       76.48     15.80 o 
 -38  10   1      169.03      171.56     25.63 o 
 -36  10   1       19.97       43.87     13.30 o 
 -34  10   1      206.06      231.76     28.17 o 
 -32  10   1       33.14       38.68     12.93 o 
 -30  10   1       70.14       56.64      9.36 o 
 -28  10   1      465.11      457.18     23.98 o 
 -26  10   1     1035.40     1043.47     38.69 o 
 -24  10   1      289.31      290.14     14.17 o 
 -22  10   1      646.94      609.03     16.76 o 
 -20  10   1      794.81      703.40     28.78 o 
 -18  10   1      291.30      301.26     17.27 o 
 -16  10   1       70.83       86.82     10.03 o 
 -14  10   1      574.46      516.63     23.08 o 
 -12  10   1      199.92      157.68     11.66 o 
 -10  10   1      236.18      217.51     12.30 o 
  -8  10   1      407.30      449.91     19.87 o 
  -6  10   1     4123.93     4394.26     52.40 o 
  -4  10   1      916.76      792.88     24.45 o 
  -2  10   1     1321.49     1258.44     30.81 o 
   0  10   1     1698.85     1596.34     29.14 o 
   2  10   1       53.60       51.96      5.37 o 
   4  10   1     2380.87     2531.77     45.94 o 
   6  10   1      176.87      205.93      9.71 o 
   8  10   1      603.17      546.28     28.65 o 
  10  10   1      290.41      271.87     16.76 o 
  12  10   1       82.12       69.45     18.54 o 
  14  10   1      206.30      191.89     14.89 o 
  16  10   1       19.45       27.50      5.30 o 
  18  10   1       49.33       48.40      8.28 o 
  20  10   1      270.31      268.47     19.88 o 
  22  10   1      115.48      110.98     11.49 o 
  24  10   1       59.09       63.11      6.88 o 
  26  10   1     1249.80     1213.66     47.64 o 
  28  10   1       38.39       19.79      6.89 o 
  30  10   1      100.99       80.06     10.68 o 
  32  10   1      135.81      140.57     14.68 o 
  34  10   1       80.75       65.72     12.29 o 
  36  10   1       29.37       27.49     13.17 o 
  38  10   1        3.30       27.67      8.05 o 
 -39  11   1      177.80      177.82     25.46 o 
 -37  11   1       53.81       53.66     14.59 o 
 -35  11   1      113.26       71.89     31.48 o 
 -33  11   1       42.11       28.58     11.29 o 
 -31  11   1      117.46      108.64     12.44 o 
 -29  11   1      597.77      589.72     47.05 o 
 -27  11   1      278.22      262.33     22.77 o 
 -25  11   1        2.61       29.80     11.37 o 
 -23  11   1       88.70       51.44      7.80 o 
 -21  11   1      247.46      241.88     17.40 o 
 -19  11   1      916.90      886.06     27.75 o 
 -17  11   1     1275.47     1274.70     39.56 o 
 -15  11   1      485.52      432.98     22.09 o 
 -13  11   1      641.67      617.51     23.09 o 
 -11  11   1     1394.53     1214.84     29.59 o 
  -9  11   1       37.57       25.09      7.56 o 
  -7  11   1      345.86      370.94     17.58 o 
  -5  11   1      104.14      143.54     15.86 o 
  -3  11   1      370.46      408.78     30.38 o 
  -1  11   1      218.71      231.25     12.61 o 
   1  11   1     1127.35     1085.56     29.30 o 
   3  11   1      455.73      423.47     17.46 o 
   5  11   1      461.61      375.91     17.48 o 
   7  11   1       64.38       47.54      4.91 o 
   9  11   1      512.96      508.59     25.59 o 
  11  11   1      275.14      293.50     19.10 o 
  13  11   1      397.81      389.27     23.68 o 
  15  11   1      522.42      527.42     32.05 o 
  17  11   1      365.06      358.48     24.01 o 
  19  11   1      903.71      967.29     48.34 o 
  21  11   1      863.44      893.95     30.88 o 
  23  11   1     1551.21     1454.95     85.03 o 
  25  11   1      540.40      591.53     26.56 o 
  27  11   1      278.50      251.99     22.10 o 
  29  11   1       54.48       32.75      6.84 o 
  31  11   1       84.88       55.02     11.38 o 
  33  11   1       28.57       57.66     10.50 o 
  35  11   1       29.71       42.16      9.10 o 
  37  11   1       73.67       56.11     10.01 o 
 -38  12   1      240.32      168.07     25.07 o 
 -36  12   1      124.78      121.16     24.58 o 
 -34  12   1      394.33      403.29     41.22 o 
 -32  12   1      307.66      302.09     38.90 o 
 -30  12   1      296.61      254.31     27.89 o 
 -28  12   1     1389.02     1494.33     55.57 o 
 -26  12   1      354.85      346.87     22.22 o 
 -24  12   1      108.65       99.67     14.73 o 
 -22  12   1      698.11      613.52     37.39 o 
 -20  12   1      329.98      349.18     20.94 o 
 -18  12   1      460.76      364.68     18.90 o 
 -16  12   1     4997.74     5577.27    120.92 o 
 -14  12   1     1511.87     1374.91     41.28 o 
 -12  12   1      678.34      679.52     27.58 o 
 -10  12   1      165.19      164.40     15.82 o 
  -8  12   1     2004.26     2007.73     41.41 o 
  -6  12   1     1653.12     1723.41     40.21 o 
  -4  12   1     3254.03     3494.56     68.67 o 
  -2  12   1     1545.02     1451.13     34.54 o 
   0  12   1     4671.02     5058.33    104.46 o 
   2  12   1     1274.37     1173.84     30.18 o 
   4  12   1     1229.22     1010.93     45.26 o 
   6  12   1     2243.08     2303.28     47.96 o 
   8  12   1      716.11      735.52     29.68 o 
  10  12   1      187.40      198.62     13.66 o 
  12  12   1      521.34      481.64     26.67 o 
  14  12   1       33.25       43.34      9.40 o 
  16  12   1       17.07       48.28      7.58 o 
  18  12   1      400.79      351.94     15.34 o 
  20  12   1      573.81      590.72     30.27 o 
  22  12   1      727.89      668.27     27.90 o 
  24  12   1      327.27      264.18     18.35 o 
  26  12   1      262.33      176.97     16.46 o 
  28  12   1        8.81       18.82      6.37 o 
  30  12   1       97.06       88.60     26.60 o 
  32  12   1       21.25       30.36      7.10 o 
  34  12   1        0.18       51.47     10.98 o 
  36  12   1       51.07       47.58      8.94 o 
 -37  13   1       23.15       44.59     17.61 o 
 -35  13   1       55.20       51.49     14.88 o 
 -33  13   1      111.67       92.16     25.92 o 
 -31  13   1       24.24       37.44     11.18 o 
 -29  13   1       17.97       29.07      7.81 o 
 -27  13   1      222.05      183.05     22.00 o 
 -25  13   1      237.84      179.93     14.75 o 
 -23  13   1       29.05       36.36      9.33 o 
 -21  13   1       58.71       59.45      9.47 o 
 -19  13   1      407.91      400.67     22.46 o 
 -17  13   1      762.49      772.45     26.41 o 
 -15  13   1       59.52       50.95      7.50 o 
 -13  13   1       47.65       41.42      8.48 o 
 -11  13   1       33.06       50.35      6.79 o 
  -9  13   1      536.98      535.84     27.84 o 
  -7  13   1      473.75      536.76     28.91 o 
  -5  13   1     1484.68     1542.47     44.01 o 
  -3  13   1      535.19      587.83     24.78 o 
  -1  13   1      119.13       94.27      8.58 o 
   1  13   1      939.81      840.73     28.15 o 
   3  13   1      303.71      374.05     21.29 o 
   5  13   1      122.55      121.21     10.51 o 
   7  13   1      982.17      979.20     30.39 o 
   9  13   1      497.98      526.55     31.10 o 
  11  13   1      841.97      835.32     38.02 o 
  13  13   1      163.72      165.90     13.64 o 
  15  13   1      182.69      184.85     15.01 o 
  17  13   1       36.21       48.28      5.89 o 
  19  13   1       56.10       58.40      7.71 o 
  21  13   1       27.04       34.67      7.49 o 
  23  13   1       65.73       40.46      7.02 o 
  25  13   1       50.90       44.24     15.40 o 
  27  13   1      227.54      223.61     28.93 o 
  29  13   1       26.62       41.89     12.11 o 
  31  13   1       33.65       26.22      7.96 o 
  33  13   1      125.77       81.03     15.57 o 
  35  13   1       10.29       46.31     24.09 o 
 -34  14   1      100.39      130.95     32.52 o 
 -32  14   1       44.86       63.08     20.31 o 
 -30  14   1       50.43       65.82     12.86 o 
 -28  14   1        6.96       33.77     16.19 o 
 -26  14   1      102.27      135.02     16.01 o 
 -24  14   1      347.19      370.72     28.65 o 
 -22  14   1      310.62      322.91     19.71 o 
 -20  14   1      622.59      644.33     27.42 o 
 -18  14   1       23.61       39.49      9.19 o 
 -16  14   1      406.35      340.38     18.70 o 
 -14  14   1      134.70      159.55     13.17 o 
 -12  14   1      258.15      220.83     18.05 o 
 -10  14   1      232.12      174.68     15.33 o 
  -8  14   1      148.56      124.36     15.04 o 
  -6  14   1     1255.93     1179.76     55.32 o 
  -4  14   1      774.56      757.13     36.87 o 
  -2  14   1      495.29      485.65     25.72 o 
   0  14   1      115.39      129.53     12.93 o 
   2  14   1       43.39       40.79      9.21 o 
   4  14   1     1257.78     1310.41     40.63 o 
   6  14   1       69.93       67.48      8.74 o 
   8  14   1      467.06      477.16     20.39 o 
  10  14   1       45.32       67.06      9.22 o 
  12  14   1      140.74      151.32     12.56 o 
  14  14   1       38.69       37.25      7.71 o 
  16  14   1      374.63      291.73     20.87 o 
  18  14   1      111.51      123.16     12.25 o 
  20  14   1     1204.84     1158.66     34.35 o 
  22  14   1      282.92      317.84     17.04 o 
  24  14   1       81.29       90.65     17.57 o 
  26  14   1       98.95       95.00     12.02 o 
  28  14   1      130.34      124.60     15.35 o 
  30  14   1      207.09      197.79     19.92 o 
  32  14   1      130.03      109.06     24.19 o 
  34  14   1      109.80       95.81     24.83 o 
 -33  15   1      158.36      159.37     20.72 o 
 -31  15   1      137.64      114.43     20.63 o 
 -29  15   1       10.24       32.78      8.55 o 
 -27  15   1       70.90       81.43     26.81 o 
 -25  15   1      251.84      175.88     17.54 o 
 -23  15   1      143.33      129.50     13.67 o 
 -21  15   1      258.69      219.01     27.09 o 
 -19  15   1      696.52      628.96     35.88 o 
 -17  15   1      316.69      264.12     18.87 o 
 -15  15   1      365.95      297.14     18.63 o 
 -13  15   1     1818.06     1853.90     47.27 o 
 -11  15   1      717.78      723.14     35.20 o 
  -9  15   1     1322.37     1236.09     50.28 o 
  -7  15   1     1890.31     1763.00     48.66 o 
  -5  15   1     1516.62     1673.91     40.33 o 
  -3  15   1      944.09      896.05     37.07 o 
  -1  15   1     2304.59     2710.62     74.70 o 
   1  15   1     4687.31     5015.30     86.64 o 
   3  15   1     8651.32     9572.00    134.90 o 
   5  15   1      439.01      419.39     23.10 o 
   7  15   1      135.77      164.55     14.77 o 
   9  15   1      925.26      917.97     23.48 o 
  11  15   1      164.76      184.95     14.86 o 
  13  15   1      109.30      114.29     12.71 o 
  15  15   1      350.82      335.65     33.52 o 
  17  15   1      866.32      929.02     31.09 o 
  19  15   1      112.16       75.65     10.18 o 
  21  15   1      281.88      307.64     19.01 o 
  23  15   1       50.65       42.87      8.21 o 
  25  15   1       23.83       36.60      7.70 o 
  27  15   1      178.15      201.41     26.99 o 
  29  15   1      118.46      120.69     16.45 o 
  31  15   1       28.33       41.38      9.31 o 
  33  15   1      104.67       92.14     14.53 o 
 -32  16   1       61.59       60.15     14.28 o 
 -30  16   1        6.35       19.13      7.30 o 
 -28  16   1       27.16       61.53     11.00 o 
 -26  16   1       29.06       20.67      9.57 o 
 -24  16   1      324.71      288.36     35.75 o 
 -22  16   1       55.12       47.80      8.85 o 
 -20  16   1      103.16       72.18     12.29 o 
 -18  16   1       49.81       74.41     13.19 o 
 -16  16   1       11.90       36.55      8.06 o 
 -14  16   1      105.78      125.24     13.63 o 
 -12  16   1       53.01       63.87     15.03 o 
 -10  16   1       61.97       57.57     12.29 o 
  -8  16   1       37.36       46.21     10.12 o 
  -6  16   1      488.62      482.62     23.39 o 
  -4  16   1      221.91      245.01     15.01 o 
  -2  16   1     1423.90     1576.57     41.37 o 
   0  16   1      329.52      368.17     20.77 o 
   2  16   1      178.01      127.28     15.60 o 
   4  16   1      927.41      873.34     33.27 o 
   6  16   1      939.80      950.26     36.39 o 
   8  16   1      633.70      581.13     18.91 o 
  10  16   1      620.55      626.28     33.47 o 
  12  16   1       91.44      104.80     12.96 o 
  14  16   1        6.66       18.68      5.17 o 
  16  16   1      104.75       75.11     12.23 o 
  18  16   1      105.33       96.35     11.88 o 
  20  16   1       62.99       53.53     12.69 o 
  22  16   1      166.42      161.31     18.11 o 
  24  16   1        0.49       29.48     12.45 o 
  26  16   1       33.54       34.69     11.11 o 
  28  16   1       73.85       48.24     21.34 o 
  30  16   1       12.80       19.71      6.09 o 
 -29  17   1       87.67      106.26     29.05 o 
 -27  17   1      115.77       70.76     19.22 o 
 -25  17   1       48.16       58.72     12.52 o 
 -23  17   1      113.12      140.72     27.88 o 
 -21  17   1       19.32       14.28     10.32 o 
 -19  17   1       42.24       46.86     15.00 o 
 -17  17   1       47.60       55.31      9.14 o 
 -15  17   1      194.40      205.15     18.52 o 
 -13  17   1      231.79      243.01     22.14 o 
 -11  17   1      236.56      414.34     82.60 o 
  -9  17   1      420.92      482.99     44.85 o 
  -7  17   1      348.13      350.19     30.95 o 
  -5  17   1      722.66      843.97     33.65 o 
  -3  17   1       81.09       63.46     11.65 o 
  -1  17   1      397.64      370.46     23.80 o 
   1  17   1      625.59      599.96     31.83 o 
   3  17   1      430.98      452.82     32.27 o 
   5  17   1      203.98      172.66     20.13 o 
   7  17   1       73.07       63.67      8.69 o 
   9  17   1       51.00       39.34      9.11 o 
  11  17   1       83.26       79.62      9.64 o 
  13  17   1      204.27      205.46     18.39 o 
  15  17   1       10.48       11.00      4.17 o 
  17  17   1       11.84       37.21     12.06 o 
  19  17   1       13.44       26.22      6.59 o 
  21  17   1      163.72      158.89     18.08 o 
  23  17   1      145.27      134.60     13.89 o 
  25  17   1       10.17       26.55      6.80 o 
  27  17   1       13.58       38.43      8.17 o 
  29  17   1       20.59       17.45      8.32 o 
 -28  18   1      132.27      188.77     46.31 o 
 -26  18   1       29.13       70.43     13.71 o 
 -24  18   1       18.93       20.93      7.53 o 
 -22  18   1       51.33       49.48     10.70 o 
 -20  18   1       32.62       59.90     17.03 o 
 -18  18   1       20.75       53.20     10.58 o 
 -16  18   1      261.50      252.98     22.87 o 
 -14  18   1        0.87       21.68     14.55 o 
 -12  18   1      104.81       76.74     15.68 o 
 -10  18   1      591.15      578.58     34.54 o 
  -8  18   1      406.80      382.43     25.91 o 
  -6  18   1      528.36      599.34     33.34 o 
  -4  18   1      521.91      547.05     29.33 o 
  -2  18   1     2029.78     2172.13     66.37 o 
   0  18   1      760.55      844.10     40.91 o 
   2  18   1      268.01      291.46     26.00 o 
   4  18   1      862.89      828.15     34.13 o 
   6  18   1     1730.90     1768.52     72.02 o 
   8  18   1       24.86       33.12      8.37 o 
  10  18   1      155.50      156.95     17.65 o 
  12  18   1      160.98      209.60     24.99 o 
  14  18   1      336.76      271.73     36.47 o 
  16  18   1       34.41       38.48     10.37 o 
  18  18   1       31.67       24.34      9.91 o 
  20  18   1       63.19       61.09     16.06 o 
  22  18   1       32.41       53.23     10.17 o 
  24  18   1       32.26       25.15      6.44 o 
  26  18   1       48.99       40.40      8.46 o 
 -25  19   1       47.84       51.20     11.19 o 
 -23  19   1       13.02       34.83      7.13 o 
 -21  19   1        2.01       21.93      6.20 o 
 -19  19   1       69.72       56.06     20.64 o 
 -17  19   1       78.62       57.42      9.80 o 
 -15  19   1       40.37       46.50      8.83 o 
 -13  19   1       64.13       46.68     11.48 o 
 -11  19   1      121.18       70.73     10.92 o 
  -9  19   1       42.50       54.04      9.39 o 
  -7  19   1       69.74       58.04      9.24 o 
  -5  19   1      219.31      191.94     46.71 o 
  -3  19   1      134.05      142.84     33.57 o 
  -1  19   1      176.41      171.02     19.92 o 
   1  19   1       29.47       33.26      8.76 o 
   3  19   1        6.28       41.08     15.23 o 
   5  19   1      398.46      361.83     30.29 o 
   7  19   1       59.44       78.70     11.98 o 
   9  19   1      123.55      100.82     14.03 o 
  11  19   1      496.11      405.79     60.92 o 
  13  19   1       57.88       68.85     13.24 o 
  15  19   1      205.72      137.20     26.08 o 
  17  19   1       11.90       29.84      8.29 o 
  19  19   1       21.71       28.54      8.30 o 
  21  19   1       56.08       46.35     11.73 o 
  23  19   1        4.85       18.60     11.77 o 
 -22  20   1       33.11       38.27      8.04 o 
 -20  20   1       59.67       55.72     12.35 o 
 -18  20   1       15.78       28.57      6.47 o 
 -16  20   1       30.78       50.80     10.96 o 
 -14  20   1        5.98       23.46      7.28 o 
 -12  20   1       31.14       31.82      7.01 o 
 -10  20   1      104.36      101.17     15.62 o 
  -8  20   1       17.37       32.21      8.17 o 
  -6  20   1        2.30       21.36      8.82 o 
  -4  20   1       20.04        8.71     10.70 o 
  -2  20   1      248.48      249.70     36.29 o 
   0  20   1       14.37       38.08     10.84 o 
   2  20   1       44.37       33.84     16.13 o 
   4  20   1       24.10       44.17     12.73 o 
   6  20   1      231.97      280.61     46.35 o 
   8  20   1       39.56       35.72     14.60 o 
  10  20   1      143.12      190.82     22.12 o 
  12  20   1      125.93      127.63     20.36 o 
  14  20   1        7.14       21.45      6.90 o 
  16  20   1      252.15      200.19     28.48 o 
  18  20   1       71.46       42.48     10.94 o 
  20  20   1        7.80       47.30      7.68 o 
 -17  21   1       15.71       46.80      8.82 o 
 -15  21   1        1.74       24.60      9.82 o 
 -13  21   1       58.60       54.32     14.25 o 
 -11  21   1       12.72       35.12     14.73 o 
  -9  21   1      309.54      321.62     64.48 o 
  -7  21   1       11.94       29.98      9.75 o 
  -5  21   1       80.30       39.37     10.08 o 
  -3  21   1       31.17       47.42     11.16 o 
  -1  21   1       61.64       47.01     12.62 o 
   1  21   1       38.61       89.48     19.60 o 
   3  21   1        1.27       29.55      9.83 o 
   5  21   1        8.12       50.71     19.92 o 
   7  21   1       53.08       48.10     16.40 o 
   9  21   1      210.01      176.04     39.84 o 
  11  21   1      134.35       69.25     13.04 o 
  13  21   1       35.54       39.25     11.83 o 
  15  21   1      181.18      180.67     31.62 o 
  17  21   1      105.81       90.28     14.61 o 
 -12  22   1        9.67       31.37     12.41 o 
 -10  22   1       16.60       40.15      8.03 o 
  -8  22   1       64.70       68.90     13.61 o 
  -6  22   1       55.88       73.94     34.01 o 
  -4  22   1       27.30       31.84      7.46 o 
  -2  22   1      111.24      126.61     20.68 o 
   0  22   1      138.55      121.46     18.62 o 
   2  22   1        4.00       24.92     12.18 o 
   4  22   1      151.07      138.33     38.22 o 
   6  22   1       92.13      109.16     19.46 o 
   8  22   1       34.58       40.98      9.88 o 
  10  22   1       49.52       45.11     12.02 o 
  12  22   1       85.41       81.43     14.66 o 
 -44   0   2        0.77       28.50      7.63 o 
 -42   0   2       35.31       38.80     11.16 o 
 -40   0   2      147.49      117.23     24.88 o 
 -38   0   2        4.21       36.54     22.27 o 
 -36   0   2       79.70       52.47     12.23 o 
 -34   0   2     2130.88     2145.49    109.45 o 
 -32   0   2        6.48       22.52     21.23 o 
 -30   0   2     1892.34     1970.44    111.29 o 
 -28   0   2       53.03       54.53     10.68 o 
 -26   0   2       16.43       13.87     10.90 o 
 -24   0   2      183.01      195.94     22.70 o 
 -22   0   2     3616.50     3609.38     84.98 o 
 -20   0   2        1.24       23.51      8.91 o 
 -18   0   2      997.10     1294.04     39.14 o 
 -16   0   2    12423.03    12953.64    111.21 o 
 -14   0   2       12.42       17.12      4.36 o 
 -12   0   2    50648.41    56842.91    361.72 o 
 -10   0   2     1610.87     1830.90     37.98 o 
  -8   0   2    38147.75    40692.85    359.35 o 
  -6   0   2   169064.33   174236.70   1620.56 o 
  -4   0   2    16936.19    15545.41     49.93 o 
  -2   0   2      634.89      650.53     16.94 o 
   0   0   2       45.48       50.78     10.51 o 
   2   0   2    12739.14    11886.41    133.10 o 
   4   0   2   482926.84   507587.31  21817.38 o 
   6   0   2    22113.79    22336.82    108.11 o 
   8   0   2    19858.68    20014.37     74.16 o 
  10   0   2     3390.06     3128.00     65.67 o 
  12   0   2     1145.50     1352.99     33.94 o 
  14   0   2     4657.23     4186.02     69.49 o 
  16   0   2    14430.12    15241.37    464.02 o 
  18   0   2     1380.69     1556.84     35.66 o 
  20   0   2       91.67       87.23     13.82 o 
  22   0   2      221.43      244.02     21.56 o 
  24   0   2      951.79      949.63     33.78 o 
  26   0   2      738.26      858.03     74.27 o 
  28   0   2     1510.25     1506.44     52.26 o 
  30   0   2       11.12       29.23     14.47 o 
  32   0   2      149.26      152.83     25.98 o 
  34   0   2      732.33      969.70     86.84 o 
  36   0   2        4.64       39.13     12.20 o 
  38   0   2     1256.04     1397.94    130.50 o 
  40   0   2     1565.57     1855.31    142.21 o 
  42   0   2      204.14      200.13     65.95 o 
 -45   1   2      195.95      236.49     31.17 o 
 -43   1   2       60.76       90.03    161.18 o 
 -41   1   2        4.41       43.86      9.56 o 
 -39   1   2       21.13       26.59     19.74 o 
 -37   1   2       12.63       38.77     11.36 o 
 -35   1   2      451.89      407.26     21.93 o 
 -33   1   2      623.28      759.75     94.26 o 
 -31   1   2      292.71      300.09     38.36 o 
 -29   1   2      568.22      615.18     24.37 o 
 -27   1   2       45.57       51.41     16.94 o 
 -25   1   2      988.18      948.73     46.93 o 
 -23   1   2      259.93      174.89     11.78 o 
 -21   1   2      117.29      115.59      8.08 o 
 -19   1   2     1425.73     1385.32     39.15 o 
 -17   1   2     3705.72     3139.94     85.16 o 
 -15   1   2      233.46      143.65      7.64 o 
 -13   1   2      423.91      354.91     11.40 o 
 -11   1   2     7677.89     8578.79     56.93 o 
  -9   1   2     1780.59     1413.58     18.32 o 
  -7   1   2     8001.90     7638.11     36.70 o 
  -5   1   2     2491.01     2261.32     31.33 o 
  -3   1   2     1565.33     1433.07     17.67 o 
  -1   1   2     4984.70     4176.23     53.28 o 
   1   1   2     2241.76     1948.85     23.52 o 
   3   1   2     4296.84     4028.51     29.44 o 
   5   1   2     7778.62     6858.94     32.95 o 
   7   1   2     1943.83     1881.79     27.33 o 
   9   1   2       93.61      106.26      3.67 o 
  11   1   2      820.56      766.72     25.18 o 
  13   1   2     1017.23      991.55     27.73 o 
  15   1   2     2513.40     2332.70     35.05 o 
  17   1   2     1212.67     1109.43     39.45 o 
  19   1   2      444.53      365.80     22.80 o 
  21   1   2      273.92      201.06     16.77 o 
  23   1   2     1043.82      990.17     78.51 o 
  25   1   2     1594.28     1497.28   1277.66 o 
  27   1   2      793.78      726.11     52.31 o 
  29   1   2      137.35      136.86     17.06 o 
  31   1   2      470.49      452.15     25.27 o 
  33   1   2       30.99       53.15     11.54 o 
  35   1   2      475.81      494.66     28.89 o 
  37   1   2       53.31      117.91    477.60 o 
  39   1   2     1124.74     1189.54     87.17 o 
  41   1   2      443.66      421.62     95.65 o 
  43   1   2       93.56       71.15     12.77 o 
 -44   2   2       24.57       29.84     10.78 o 
 -42   2   2       26.68       49.90     15.00 o 
 -40   2   2       41.04       60.89     10.76 o 
 -38   2   2      115.96      151.64     20.00 o 
 -36   2   2       83.27       65.96      9.54 o 
 -34   2   2      442.48      511.78     28.44 o 
 -32   2   2      159.86      209.83     19.86 o 
 -30   2   2      323.43      392.78     25.42 o 
 -28   2   2       61.90       76.11     20.23 o 
 -26   2   2      385.97      415.30     53.85 o 
 -24   2   2      218.67      274.69     16.38 o 
 -22   2   2      404.45      467.48     42.06 o 
 -20   2   2      801.20      818.80     66.04 o 
 -18   2   2      869.26      863.90     75.49 o 
 -16   2   2     3458.26     3432.05     43.33 o 
 -14   2   2      107.53      106.60      8.24 o 
 -12   2   2     6905.92     6941.57     61.91 o 
 -10   2   2     1455.50     1371.67     24.37 o 
  -8   2   2     4412.84     4006.46     60.83 o 
  -6   2   2      213.19      199.54      7.48 o 
  -4   2   2    13567.05    12518.42     45.74 o 
  -2   2   2     7491.84     6801.32     32.45 o 
   0   2   2    11941.01    11123.92     65.45 o 
   2   2   2     3300.61     3243.36     38.64 o 
   4   2   2     1245.78     1159.87     23.31 o 
   6   2   2     3505.06     3125.00     39.12 o 
   8   2   2     3312.53     3231.48     43.76 o 
  10   2   2     1360.31     1384.09     22.23 o 
  12   2   2      762.97      611.36     18.36 o 
  14   2   2     4231.75     4054.65     45.96 o 
  16   2   2      391.28      393.93     17.37 o 
  18   2   2     1190.92      965.68     26.62 o 
  20   2   2      520.89      645.99     23.97 o 
  22   2   2      247.06      264.01     12.76 o 
  24   2   2       70.36       39.94      8.48 o 
  26   2   2       34.72       33.81      6.79 o 
  28   2   2      621.20      621.45     30.50 o 
  30   2   2      364.96      369.54     23.53 o 
  32   2   2      367.20      341.22     41.32 o 
  34   2   2      354.23      369.13     23.48 o 
  36   2   2      160.61      210.29     21.07 o 
  38   2   2      111.05      151.03     20.55 o 
  40   2   2      281.87      256.34     41.46 o 
  42   2   2      184.34      208.07     35.52 o 
 -43   3   2      123.26      104.76     34.43 o 
 -41   3   2       41.74       42.85     16.40 o 
 -39   3   2      113.50      169.23     20.11 o 
 -37   3   2        7.42       59.66     10.72 o 
 -35   3   2     1551.00     1505.97     66.42 o 
 -33   3   2      619.36      567.70     31.99 o 
 -31   3   2     2253.71     2379.67     68.53 o 
 -29   3   2      214.59      201.81     15.98 o 
 -27   3   2     2870.13     2934.45     57.13 o 
 -25   3   2      484.87      548.98     28.11 o 
 -23   3   2      735.72      758.70     29.25 o 
 -21   3   2     1879.90     2294.45     63.41 o 
 -19   3   2     6369.07     6573.88    145.48 o 
 -17   3   2     1239.16     1338.02     26.69 o 
 -15   3   2     1984.99     1566.75     29.07 o 
 -13   3   2     2810.79     2589.55     28.95 o 
 -11   3   2    20854.22    21817.36    119.86 o 
  -9   3   2    47307.93    48581.94    211.51 o 
  -7   3   2    12151.71    11807.54     29.57 o 
  -5   3   2    18047.35    17219.15     49.54 o 
  -3   3   2    31005.67    30849.57    100.31 o 
  -1   3   2    46642.47    48483.74    231.67 o 
   1   3   2   108381.59   114134.27    423.13 o 
   3   3   2       83.98       61.24      3.96 o 
   5   3   2    21229.36    20005.11     41.31 o 
   7   3   2    52072.09    55255.05    239.96 o 
   9   3   2    10234.88    10974.45     33.24 o 
  11   3   2    12493.91    11879.46    112.65 o 
  13   3   2     8126.77     7820.05     84.73 o 
  15   3   2      177.83      185.49      8.83 o 
  17   3   2     3920.98     4184.88     64.65 o 
  19   3   2     6239.89     7049.71    129.15 o 
  21   3   2      456.73      394.72     18.47 o 
  23   3   2      172.80      158.73     14.27 o 
  25   3   2     1065.87     1102.46     34.04 o 
  27   3   2     1543.51     1464.83     42.86 o 
  29   3   2     1042.60     1016.67     23.76 o 
  31   3   2       67.36       86.26     13.36 o 
  33   3   2      346.08      341.76     22.32 o 
  35   3   2      509.91      554.31     35.27 o 
  37   3   2      573.61      629.92    122.75 o 
  39   3   2      207.17      222.82     23.58 o 
  41   3   2      248.10      305.28     59.38 o 
  43   3   2      446.85      427.87     41.67 o 
 -44   4   2       31.64       42.13     16.94 o 
 -42   4   2      133.64       68.87     14.54 o 
 -40   4   2        8.43       41.96     12.14 o 
 -38   4   2      265.68      295.05     30.90 o 
 -36   4   2      110.07      113.70     18.72 o 
 -34   4   2      230.62      185.36     31.65 o 
 -32   4   2      438.23      443.21     27.26 o 
 -30   4   2     1667.18     1758.84     49.31 o 
 -28   4   2      144.98      232.95     20.55 o 
 -26   4   2     1917.55     2219.14     43.32 o 
 -24   4   2      215.31      269.01     24.84 o 
 -22   4   2      658.30      599.16     34.21 o 
 -20   4   2       10.73       21.01      5.00 o 
 -18   4   2     1863.25     1719.83     28.36 o 
 -16   4   2     1139.43     1058.48     23.00 o 
 -14   4   2     1341.43     1276.82     26.12 o 
 -12   4   2     1751.38     1845.21     31.64 o 
 -10   4   2     4672.80     4332.46     49.35 o 
  -8   4   2     6096.99     5540.22     48.12 o 
  -6   4   2      518.58      418.35      9.27 o 
  -4   4   2     2583.45     2086.22     27.66 o 
  -2   4   2     2868.00     2260.89     25.73 o 
   0   4   2     3262.74     3156.37     49.02 o 
   2   4   2      443.34      405.36     11.35 o 
   4   4   2      700.33      668.09     13.53 o 
   6   4   2     2787.29     2549.55     27.63 o 
   8   4   2      511.96      400.77     15.50 o 
  10   4   2     1249.91     1252.24     21.09 o 
  12   4   2     2484.03     2627.30     31.45 o 
  14   4   2      610.72      700.00     19.27 o 
  16   4   2      141.09      169.86      9.05 o 
  18   4   2     2341.71     2245.41     40.76 o 
  20   4   2      165.65      146.83      9.88 o 
  22   4   2      504.11      458.73     20.94 o 
  24   4   2       79.36       70.88      7.18 o 
  26   4   2      329.94      338.04     14.13 o 
  28   4   2      237.53      247.98     14.74 o 
  30   4   2      586.48      597.85     19.94 o 
  32   4   2      166.90      164.10     35.46 o 
  34   4   2       34.19       52.10     11.01 o 
  36   4   2       98.74       98.93     22.96 o 
  38   4   2      583.91      669.74     50.00 o 
  40   4   2      113.10      185.60     18.96 o 
  42   4   2      216.71      358.82     96.55 o 
 -43   5   2       66.81       53.40     13.69 o 
 -41   5   2       58.00       85.53     13.77 o 
 -39   5   2       34.21       51.54     17.02 o 
 -37   5   2      304.85      328.19     29.76 o 
 -35   5   2      340.14      339.40     22.08 o 
 -33   5   2       72.27       97.46     17.38 o 
 -31   5   2       83.57      107.14     20.39 o 
 -29   5   2      242.49      236.63     18.41 o 
 -27   5   2     1161.53     1134.88     33.10 o 
 -25   5   2       84.72       66.06      7.48 o 
 -23   5   2      587.34      622.73     30.44 o 
 -21   5   2      687.50      649.68     25.01 o 
 -19   5   2     1513.19     1385.63     30.58 o 
 -17   5   2     2486.97     2363.13     39.75 o 
 -15   5   2       67.84       46.42      3.25 o 
 -13   5   2     1380.35     1203.18     24.97 o 
 -11   5   2     1126.62     1226.83     23.85 o 
  -9   5   2     2048.62     1936.06     30.75 o 
  -7   5   2     2856.54     2793.50     30.35 o 
  -5   5   2     1674.65     1405.00     24.34 o 
  -3   5   2     1240.79      933.57     17.88 o 
  -1   5   2     3290.46     2769.39     33.75 o 
   1   5   2     1576.91     1508.95     28.28 o 
   3   5   2      529.43      516.76     10.06 o 
   5   5   2      476.63      386.43     12.11 o 
   7   5   2      888.43      871.79     17.85 o 
   9   5   2      620.27      636.81     23.95 o 
  11   5   2        0.35       19.59      3.67 o 
  13   5   2      990.65     1101.40     30.02 o 
  15   5   2       83.60       59.08      5.40 o 
  17   5   2      632.46      588.65     26.12 o 
  19   5   2      585.58      574.87     30.53 o 
  21   5   2      132.72      110.32      9.01 o 
  23   5   2      185.79      189.19     11.20 o 
  25   5   2     1001.35      892.52     32.63 o 
  27   5   2      553.87      552.52     21.46 o 
  29   5   2     1119.46     1042.48     44.46 o 
  31   5   2       20.57       36.54      8.89 o 
  33   5   2       74.26       91.26     13.64 o 
  35   5   2      254.28      304.42     25.60 o 
  37   5   2      328.09      329.84     34.62 o 
  39   5   2        3.40       33.37      6.92 o 
  41   5   2       41.96       65.72     11.35 o 
 -42   6   2       22.35       29.83     18.35 o 
 -40   6   2      110.15      118.50     26.66 o 
 -38   6   2      209.91      241.68     28.13 o 
 -36   6   2      237.50      296.76     24.42 o 
 -34   6   2      613.70      679.20     50.41 o 
 -32   6   2     1015.39     1063.70     40.13 o 
 -30   6   2      449.79      521.73     30.40 o 
 -28   6   2     2540.82     2433.15     65.55 o 
 -26   6   2     3432.35     3495.19     73.25 o 
 -24   6   2     1621.63     1820.46     55.96 o 
 -22   6   2     3109.44     3189.48     80.76 o 
 -20   6   2     1412.39     1418.62     31.24 o 
 -18   6   2     2069.56     2148.67     40.99 o 
 -16   6   2    11166.38    11175.99    137.86 o 
 -14   6   2     1351.23     1365.97     28.11 o 
 -12   6   2     8695.48     8755.65    103.74 o 
 -10   6   2     7353.85     7338.72     85.90 o 
  -8   6   2     3964.02     3250.46     69.23 o 
  -6   6   2    12064.00    11041.08     74.51 o 
  -4   6   2    15765.92    18973.39    203.22 o 
  -2   6   2     5807.20     5650.06     30.34 o 
   0   6   2     4456.25     3559.56     39.42 o 
   2   6   2     4814.53     3689.88     45.01 o 
   4   6   2     3598.67     4167.83     45.27 o 
   6   6   2     1485.00     1256.41     23.73 o 
   8   6   2    12255.45    14464.32    145.13 o 
  10   6   2     1500.11     1421.03     28.72 o 
  12   6   2     3695.25     4644.09     73.67 o 
  14   6   2     5838.11     5894.12     82.01 o 
  16   6   2      781.58      799.25     26.91 o 
  18   6   2      576.52      706.03     33.95 o 
  20   6   2      634.69      697.69     27.31 o 
  22   6   2      326.26      370.75     19.45 o 
  24   6   2     1053.78      991.73     37.75 o 
  26   6   2       65.73       55.07      7.30 o 
  28   6   2     2272.52     2331.95     82.19 o 
  30   6   2      791.91      722.82     31.87 o 
  32   6   2      363.82      367.31     21.45 o 
  34   6   2      128.29      115.81     13.58 o 
  36   6   2      342.66      376.97     75.36 o 
  38   6   2      209.48      189.87     27.96 o 
  40   6   2       29.56       39.67     11.59 o 
 -41   7   2       36.95       47.24      8.34 o 
 -39   7   2      103.77       74.83     12.21 o 
 -37   7   2       81.80       60.72      8.69 o 
 -35   7   2        1.66       18.61     10.35 o 
 -33   7   2      153.88      205.40     24.21 o 
 -31   7   2      479.22      477.09     29.03 o 
 -29   7   2      769.25      685.26     39.51 o 
 -27   7   2     2777.99     2766.46     91.72 o 
 -25   7   2     2102.77     2119.56     46.44 o 
 -23   7   2      857.85      835.28     33.18 o 
 -21   7   2      332.74      371.57     22.57 o 
 -19   7   2      968.11     1078.34     38.78 o 
 -17   7   2     1623.07     1431.93     41.95 o 
 -15   7   2      531.38      529.71     20.02 o 
 -13   7   2     5258.21     5379.53     56.68 o 
 -11   7   2     2284.09     2473.79     39.72 o 
  -9   7   2      330.71      351.86     17.27 o 
  -7   7   2     1355.62     1488.25     36.48 o 
  -5   7   2     1863.28     1976.21     40.46 o 
  -3   7   2      223.18      217.25      8.04 o 
  -1   7   2     1851.18     2055.15     41.17 o 
   1   7   2      466.69      485.63     17.69 o 
   3   7   2     3785.19     3721.46     45.12 o 
   5   7   2      813.15      726.92     22.38 o 
   7   7   2      938.20      935.55     25.96 o 
   9   7   2     1018.61      958.22     23.56 o 
  11   7   2      473.56      439.85     17.89 o 
  13   7   2       99.72      109.21      7.86 o 
  15   7   2     1717.46     1454.30     40.20 o 
  17   7   2     2039.24     2034.49     47.95 o 
  19   7   2      113.71       98.54      9.99 o 
  21   7   2      203.10      194.70     12.09 o 
  23   7   2      438.18      397.61     27.73 o 
  25   7   2      844.91      795.95     37.43 o 
  27   7   2      140.84      153.03     13.69 o 
  29   7   2      985.61     1000.23     42.04 o 
  31   7   2      232.30      196.26     20.97 o 
  33   7   2      332.06      343.39     26.71 o 
  35   7   2      118.41      123.79     17.38 o 
  37   7   2       14.33       45.97     12.27 o 
  39   7   2        4.26       32.79      8.51 o 
  41   7   2      136.12       93.21     14.34 o 
 -42   8   2       38.75       46.98     15.06 o 
 -40   8   2       59.21       41.16      8.92 o 
 -38   8   2      156.61      148.66     15.74 o 
 -36   8   2       37.56       58.59      9.21 o 
 -34   8   2      147.96      164.34     18.54 o 
 -32   8   2       89.78       87.62     15.11 o 
 -30   8   2      166.26      128.57     12.33 o 
 -28   8   2     1116.58     1100.59     50.16 o 
 -26   8   2       60.61       66.56      7.16 o 
 -24   8   2      367.32      379.00     26.47 o 
 -22   8   2      104.11      100.70      8.45 o 
 -20   8   2     1082.21     1118.29     40.06 o 
 -18   8   2     1128.16     1068.23     27.35 o 
 -16   8   2     1022.28     1053.74     25.78 o 
 -14   8   2      676.57      709.74     24.04 o 
 -12   8   2      705.68      727.01     21.51 o 
 -10   8   2      588.27      554.15     18.68 o 
  -8   8   2     3125.54     3349.18     54.53 o 
  -6   8   2     1406.09     1466.87     37.07 o 
  -4   8   2      686.62      617.48     42.70 o 
  -2   8   2      698.52      635.92     21.94 o 
   0   8   2     1018.42     1033.07     28.20 o 
   2   8   2      298.30      338.47     15.81 o 
   4   8   2     1105.90     1151.37     39.24 o 
   6   8   2      187.54      214.93      9.14 o 
   8   8   2     1853.70     1635.56     31.40 o 
  10   8   2     3200.05     3086.35    104.58 o 
  12   8   2       16.70       11.90      5.91 o 
  14   8   2      240.02      289.05     16.11 o 
  16   8   2      835.66      903.57     30.21 o 
  18   8   2      149.66      163.36     11.93 o 
  20   8   2      119.06      117.30     10.12 o 
  22   8   2      432.83      397.51     25.11 o 
  24   8   2       50.50       57.78      7.67 o 
  26   8   2      683.99      652.40     28.32 o 
  28   8   2       53.69       48.72      9.66 o 
  30   8   2       82.28       83.80     10.88 o 
  32   8   2      367.57      357.53     27.30 o 
  34   8   2       41.00       30.07      8.20 o 
  36   8   2      171.88      163.15     14.57 o 
  38   8   2       41.74       69.69     12.14 o 
  40   8   2       57.41       35.56     10.04 o 
 -41   9   2      104.82      109.39     34.69 o 
 -39   9   2       16.57       37.82     12.55 o 
 -37   9   2        9.75       30.05     20.63 o 
 -35   9   2      594.44      701.11    136.17 o 
 -33   9   2       82.52      112.71     17.53 o 
 -31   9   2      189.02      201.28     23.25 o 
 -29   9   2      866.22      707.57     35.23 o 
 -27   9   2      527.54      458.72     27.56 o 
 -25   9   2     1952.66     2031.75     77.07 o 
 -23   9   2     2948.02     3058.94     69.30 o 
 -21   9   2      586.98      578.79     31.12 o 
 -19   9   2     3528.51     3383.09     71.44 o 
 -17   9   2      920.27      933.22     28.08 o 
 -15   9   2     1807.23     1836.26     41.01 o 
 -13   9   2     1613.26     1670.26     41.76 o 
 -11   9   2     2826.72     3029.20     60.74 o 
  -9   9   2     8601.42     8796.66    107.47 o 
  -7   9   2     9554.05    10692.87    108.85 o 
  -5   9   2     6917.50     6721.84    110.99 o 
  -3   9   2     2220.95     2550.30     51.20 o 
  -1   9   2      725.31      751.34     21.14 o 
   1   9   2    12313.45    13354.99    173.71 o 
   3   9   2     1646.38     1599.96     46.42 o 
   5   9   2     9340.62    10413.53    205.69 o 
   7   9   2     4395.50     4396.47    128.79 o 
   9   9   2      151.76      131.38      9.78 o 
  11   9   2     3320.27     3279.02     47.98 o 
  13   9   2     7964.04     8177.85    167.41 o 
  15   9   2      407.04      392.36     20.87 o 
  17   9   2     2399.25     2680.47     64.11 o 
  19   9   2      321.22      315.16     19.36 o 
  21   9   2     1082.87      936.48     40.32 o 
  23   9   2      407.25      340.40     17.72 o 
  25   9   2     1736.01     1679.05     58.19 o 
  27   9   2      403.33      378.76     24.45 o 
  29   9   2      644.48      577.16     34.84 o 
  31   9   2      254.52      289.94     21.88 o 
  33   9   2      376.49      309.43     42.21 o 
  35   9   2      113.26      105.25     18.28 o 
  37   9   2       70.60       73.77     13.19 o 
  39   9   2       90.52      141.84     27.49 o 
 -40  10   2      129.03       93.07     27.95 o 
 -38  10   2      167.29      164.88     26.27 o 
 -36  10   2       35.78       44.24     40.39 o 
 -34  10   2       12.76       31.57     12.24 o 
 -32  10   2      288.10      301.24     21.52 o 
 -30  10   2      168.59      170.81     15.63 o 
 -28  10   2      133.19      137.06     17.09 o 
 -26  10   2      435.28      488.05     16.12 o 
 -24  10   2       38.83       46.42      8.08 o 
 -22  10   2     1892.52     2072.11     38.40 o 
 -20  10   2      324.07      279.14     17.63 o 
 -18  10   2      312.73      348.81     19.66 o 
 -16  10   2     1029.00      969.76     27.77 o 
 -14  10   2       23.03       25.47      6.50 o 
 -12  10   2       32.90       32.44      9.73 o 
 -10  10   2       23.42       25.09      6.57 o 
  -8  10   2      217.53      213.75     12.83 o 
  -6  10   2      555.35      518.03     21.60 o 
  -4  10   2      564.81      563.44     20.48 o 
  -2  10   2      490.82      491.66     21.01 o 
   0  10   2      334.11      387.41     17.76 o 
   2  10   2      836.47      846.79     29.37 o 
   4  10   2      179.20      183.28      9.42 o 
   6  10   2      255.08      262.96     21.25 o 
   8  10   2      124.65      112.87      8.51 o 
  10  10   2     1010.09      967.57     30.58 o 
  12  10   2       74.88       99.88     10.25 o 
  14  10   2       70.41       71.01      7.96 o 
  16  10   2       41.87       33.37      6.77 o 
  18  10   2      138.46      144.49     19.35 o 
  20  10   2      567.32      559.48     28.59 o 
  22  10   2      994.17      988.18     35.34 o 
  24  10   2      207.68      185.61     13.67 o 
  26  10   2       97.09       66.19      8.07 o 
  28  10   2       87.74       82.50     11.50 o 
  30  10   2      164.43      159.61     16.74 o 
  32  10   2      141.96      128.76     15.80 o 
  34  10   2       37.17       44.33     11.09 o 
  36  10   2      117.45       93.08     32.22 o 
  38  10   2       93.50       72.56     11.92 o 
 -39  11   2       77.09       73.31     27.05 o 
 -37  11   2       49.91       72.97     16.49 o 
 -35  11   2      183.20      144.73     16.75 o 
 -33  11   2      136.90      131.54     23.29 o 
 -31  11   2      192.25      173.06     16.14 o 
 -29  11   2       15.28       25.47      7.33 o 
 -27  11   2       28.47       24.14      6.13 o 
 -25  11   2      388.88      354.36     28.34 o 
 -23  11   2      489.86      475.97     23.25 o 
 -21  11   2     1093.49     1104.30     34.29 o 
 -19  11   2      180.42      182.28     13.44 o 
 -17  11   2      678.21      693.21     30.32 o 
 -15  11   2      331.85      325.41     20.00 o 
 -13  11   2      230.12      214.40     13.94 o 
 -11  11   2     1639.12     1707.57     36.77 o 
  -9  11   2      517.30      526.57     26.54 o 
  -7  11   2      393.04      350.78     16.36 o 
  -5  11   2       13.30       20.78      4.67 o 
  -3  11   2       31.13       36.93      4.20 o 
  -1  11   2      585.67      595.45     24.83 o 
   1  11   2      338.37      359.60     16.05 o 
   3  11   2      166.59      218.03     11.68 o 
   5  11   2     1404.08     1330.81     43.55 o 
   7  11   2     2464.20     2419.07    103.21 o 
   9  11   2      594.37      569.69     33.90 o 
  11  11   2      489.95      601.51     26.48 o 
  13  11   2      228.00      207.67     14.48 o 
  15  11   2       58.40       40.06      8.01 o 
  17  11   2      396.03      361.38     17.32 o 
  19  11   2      668.20      488.13     25.84 o 
  21  11   2      131.24       99.33     10.35 o 
  23  11   2       77.31       76.84     11.33 o 
  25  11   2      212.21      228.73     20.16 o 
  27  11   2       56.61       55.33      8.04 o 
  29  11   2      165.93      175.14     23.61 o 
  31  11   2      105.94       99.04     12.47 o 
  33  11   2        1.34       44.28      8.22 o 
  35  11   2        2.47       29.65      8.41 o 
  37  11   2      106.96       89.18     14.85 o 
 -38  12   2       62.01       40.74      9.22 o 
 -36  12   2       36.20       26.86      8.63 o 
 -34  12   2      595.12      611.04     58.88 o 
 -32  12   2      209.44      265.27     26.81 o 
 -30  12   2      312.03      281.50     53.04 o 
 -28  12   2      211.17      206.15     23.62 o 
 -26  12   2       50.61       49.19     10.62 o 
 -24  12   2      270.09      229.67     29.76 o 
 -22  12   2      396.48      358.77     27.50 o 
 -20  12   2     1361.10     1387.50     33.66 o 
 -18  12   2      865.34      905.72     43.56 o 
 -16  12   2     4457.13     4395.74     63.13 o 
 -14  12   2      508.11      419.17     26.65 o 
 -12  12   2      159.55      130.93     14.69 o 
 -10  12   2     1527.32     1493.04     46.41 o 
  -8  12   2     1340.78     1290.92     39.99 o 
  -6  12   2      558.07      581.56     24.26 o 
  -4  12   2      594.43      642.55     26.08 o 
  -2  12   2      131.72      131.62     15.18 o 
   0  12   2      729.25      718.16     25.60 o 
   2  12   2     1924.97     2074.28     41.19 o 
   4  12   2     3852.83     3792.77    112.49 o 
   6  12   2     1292.84     1253.45     38.04 o 
   8  12   2       14.19       28.43      6.18 o 
  10  12   2     1606.68     1595.78     48.68 o 
  12  12   2     1842.55     2072.09     64.90 o 
  14  12   2       25.72       40.33      7.03 o 
  16  12   2      392.08      354.49     15.41 o 
  18  12   2      717.01      636.35     24.02 o 
  20  12   2      128.88      128.06     12.46 o 
  22  12   2      559.37      583.61     42.75 o 
  24  12   2      260.16      286.42     19.76 o 
  26  12   2       40.88       30.20      6.10 o 
  28  12   2      133.97       95.70     12.65 o 
  30  12   2      243.21      206.48     21.95 o 
  32  12   2       37.89       42.54      8.28 o 
  34  12   2       14.43       33.98     12.63 o 
  36  12   2        6.48       36.49      8.03 o 
 -37  13   2       83.42       75.58     13.39 o 
 -35  13   2       63.52       62.52     15.65 o 
 -33  13   2       54.91       48.66     27.00 o 
 -31  13   2       80.91       83.62     24.51 o 
 -29  13   2      101.30       93.98     14.00 o 
 -27  13   2      546.06      533.46     31.78 o 
 -25  13   2       23.68       24.71      5.88 o 
 -23  13   2      250.29      270.80     32.70 o 
 -21  13   2      993.08     1039.07     60.44 o 
 -19  13   2       10.82       21.06      4.11 o 
 -17  13   2      341.38      343.34     19.19 o 
 -15  13   2      374.61      334.42     17.17 o 
 -13  13   2      509.17      473.23     31.46 o 
 -11  13   2      381.44      380.42     25.60 o 
  -9  13   2      488.88      503.82     26.00 o 
  -7  13   2      102.87       78.77     12.46 o 
  -5  13   2       54.40       40.49      9.63 o 
  -3  13   2      336.06      315.91     17.23 o 
  -1  13   2      200.96      187.54     19.08 o 
   1  13   2       50.05       61.96      6.82 o 
   3  13   2      359.87      329.96     18.95 o 
   5  13   2      414.11      418.47     26.17 o 
   7  13   2      338.75      335.91     21.17 o 
   9  13   2      298.73      279.10     18.16 o 
  11  13   2      311.08      341.03     19.54 o 
  13  13   2      417.86      400.88     23.89 o 
  15  13   2      230.79      211.33     14.78 o 
  17  13   2      121.17      105.55     12.14 o 
  19  13   2       34.05       35.69      7.03 o 
  21  13   2       87.50       84.35      9.70 o 
  23  13   2       63.89       48.89      6.97 o 
  25  13   2      145.44      153.76     16.98 o 
  27  13   2      145.81      116.26     18.13 o 
  29  13   2      137.44      146.62     20.20 o 
  31  13   2      102.40       94.81     13.89 o 
  33  13   2       44.41       37.89      9.54 o 
  35  13   2      101.43       76.28     12.28 o 
 -34  14   2       27.93       71.01     13.63 o 
 -32  14   2       68.91       56.26      8.72 o 
 -30  14   2        5.63       23.64      9.32 o 
 -28  14   2       46.16       28.56      6.74 o 
 -26  14   2      166.11      164.53     21.37 o 
 -24  14   2        0.62       27.32      5.75 o 
 -22  14   2        4.50       32.97     13.21 o 
 -20  14   2      136.28      126.52     13.83 o 
 -18  14   2      278.18      289.53     21.69 o 
 -16  14   2      110.18      131.91     14.83 o 
 -14  14   2      212.42      206.61     18.15 o 
 -12  14   2      157.47      148.15     15.76 o 
 -10  14   2      137.81      123.85     15.71 o 
  -8  14   2       10.60        6.69      4.29 o 
  -6  14   2      635.03      667.74     29.02 o 
  -4  14   2      309.75      272.48     20.82 o 
  -2  14   2     1383.78     1444.85     46.75 o 
   0  14   2      105.02       89.05      9.74 o 
   2  14   2       60.85       70.73     11.62 o 
   4  14   2     3818.19     4014.36     97.66 o 
   6  14   2      276.07      297.75     14.97 o 
   8  14   2      751.47      823.87     33.01 o 
  10  14   2      424.29      407.35     14.73 o 
  12  14   2      109.34       96.37     11.91 o 
  14  14   2      108.86       95.21     15.81 o 
  16  14   2      557.20      603.09     26.15 o 
  18  14   2      351.00      392.93     22.91 o 
  20  14   2      120.18      148.21     12.81 o 
  22  14   2      180.78      141.14     14.59 o 
  24  14   2      245.56      213.13     16.09 o 
  26  14   2        8.56       22.04      6.71 o 
  28  14   2       93.89       93.13     14.04 o 
  30  14   2       86.70       88.48     18.64 o 
  32  14   2       44.76       38.26     10.71 o 
  34  14   2       53.66       73.00     13.09 o 
 -33  15   2       80.96       74.31     17.50 o 
 -31  15   2      210.72      190.20     29.89 o 
 -29  15   2       70.24       50.63     17.45 o 
 -27  15   2       80.39       75.99     13.98 o 
 -25  15   2       33.55       36.73      9.91 o 
 -23  15   2       18.93       46.84     11.23 o 
 -21  15   2      302.06      295.89     21.27 o 
 -19  15   2       79.91       94.11     13.27 o 
 -17  15   2      983.60      976.62     35.32 o 
 -15  15   2      250.57      260.43     20.95 o 
 -13  15   2     2208.12     2277.95     57.28 o 
 -11  15   2      119.61      127.45     13.67 o 
  -9  15   2     1210.84     1133.52     75.04 o 
  -7  15   2      220.85      229.63     17.47 o 
  -5  15   2      746.78      715.18     15.02 o 
  -3  15   2      918.10      935.94     33.22 o 
  -1  15   2     2513.01     2734.71     46.05 o 
   1  15   2     3319.51     3554.27     85.61 o 
   3  15   2     3420.44     3557.35     58.96 o 
   5  15   2     1016.96     1059.58     57.99 o 
   7  15   2     1886.10     2086.72     82.19 o 
   9  15   2      302.55      284.09     15.14 o 
  11  15   2      309.50      314.49     23.23 o 
  13  15   2     1308.43     1458.79     41.70 o 
  15  15   2      642.64      706.07     30.50 o 
  17  15   2      406.57      487.86     27.12 o 
  19  15   2       47.41       55.97      7.97 o 
  21  15   2      250.21      249.57     18.57 o 
  23  15   2      104.36       67.07      9.18 o 
  25  15   2       40.87       39.27      7.23 o 
  27  15   2      113.36       84.89     22.37 o 
  29  15   2       52.29       56.93     17.49 o 
  31  15   2       25.46       21.06      6.81 o 
 -32  16   2       16.19       32.90      9.48 o 
 -30  16   2       29.53       43.94     12.76 o 
 -28  16   2      170.71      151.65     19.73 o 
 -26  16   2        7.13       23.07      7.90 o 
 -24  16   2       96.84       59.99     14.91 o 
 -22  16   2      270.72      295.10     30.11 o 
 -20  16   2       22.31       38.25     12.88 o 
 -18  16   2      276.29      310.36     24.83 o 
 -16  16   2       74.56       72.44     10.79 o 
 -14  16   2      663.17      611.91     34.13 o 
 -12  16   2      261.86      211.95     20.53 o 
 -10  16   2       49.39       50.45      8.61 o 
  -8  16   2      833.55      760.92     46.16 o 
  -6  16   2     1425.64     1534.65     48.15 o 
  -4  16   2      457.37      501.30     21.34 o 
  -2  16   2       17.97       36.78      9.17 o 
   0  16   2      226.08      215.46     16.84 o 
   2  16   2       43.93       71.12     11.08 o 
   4  16   2      195.23      228.67     17.03 o 
   6  16   2      354.35      323.78     20.90 o 
   8  16   2      521.94      511.59     25.45 o 
  10  16   2      372.60      339.83     23.82 o 
  12  16   2      197.13      189.77     22.22 o 
  14  16   2       19.26       40.57      8.41 o 
  16  16   2       58.52       57.30     11.71 o 
  18  16   2       78.53       76.38     11.13 o 
  20  16   2      297.32      270.32     19.85 o 
  22  16   2        7.01       25.45      8.33 o 
  24  16   2       68.06       63.22     10.15 o 
  26  16   2       42.70       55.81     12.76 o 
  28  16   2      203.88      172.88     23.25 o 
  30  16   2       20.95       35.09      9.79 o 
 -29  17   2       13.38       18.13     10.54 o 
 -27  17   2      105.46       74.15     16.41 o 
 -25  17   2      172.85      150.07     29.32 o 
 -23  17   2       40.50       56.26     10.86 o 
 -21  17   2        1.82       47.12     14.26 o 
 -19  17   2       26.69       39.08     12.35 o 
 -17  17   2       27.30       32.44      7.64 o 
 -15  17   2       20.40       16.00      8.60 o 
 -13  17   2      303.51      273.07     21.22 o 
 -11  17   2      162.34      159.67     15.63 o 
  -9  17   2      617.57      686.03     37.14 o 
  -7  17   2       25.00       46.33      7.95 o 
  -5  17   2      772.21      801.17     39.87 o 
  -3  17   2       85.79       66.92     12.38 o 
  -1  17   2       59.35       66.01     10.80 o 
   1  17   2     2055.33     2056.53     51.01 o 
   3  17   2       95.02       70.67      9.20 o 
   5  17   2       13.54       33.24      9.19 o 
   7  17   2      422.13      394.99     36.13 o 
   9  17   2      172.07      134.63     13.81 o 
  11  17   2       10.83       24.39      6.38 o 
  13  17   2       19.28       37.96     11.47 o 
  15  17   2        9.48       15.23      8.73 o 
  17  17   2      361.88      323.35     23.69 o 
  19  17   2       40.77       32.60      9.18 o 
  21  17   2       78.14       57.29     12.15 o 
  23  17   2        2.43       36.70      7.70 o 
  25  17   2       47.71       57.62     11.18 o 
  27  17   2       41.33       44.96     19.43 o 
 -28  18   2       81.70       81.79     15.83 o 
 -26  18   2       26.29       23.69     13.29 o 
 -24  18   2      135.16      136.36     35.08 o 
 -22  18   2        7.93       42.70      8.77 o 
 -20  18   2       17.07       26.80     11.88 o 
 -18  18   2      151.06      132.29     19.15 o 
 -16  18   2       20.07       15.90      5.23 o 
 -14  18   2      231.47      223.68     17.70 o 
 -12  18   2      379.21      336.91     27.02 o 
 -10  18   2      436.70      457.21     32.90 o 
  -8  18   2       91.71      102.05     16.17 o 
  -6  18   2      272.79      283.50     20.64 o 
  -4  18   2      676.86      736.18     46.60 o 
  -2  18   2      691.25      919.56     65.44 o 
   0  18   2      969.40      977.88     65.42 o 
   2  18   2      199.04      189.21     28.76 o 
   4  18   2     2064.54     2299.13    103.09 o 
   6  18   2      658.50      608.21     36.23 o 
   8  18   2       83.07      105.50     11.50 o 
  10  18   2      241.31      255.69     33.08 o 
  12  18   2      972.89      980.55     65.66 o 
  14  18   2       50.36       34.28      5.80 o 
  16  18   2       71.37       69.04     12.22 o 
  18  18   2       45.80       53.31     16.27 o 
  20  18   2       43.51       38.40     18.78 o 
  22  18   2       85.49       99.63     18.86 o 
  24  18   2       47.77       34.90     15.56 o 
  26  18   2        3.16       14.04      7.39 o 
 -25  19   2       53.69       51.01     24.17 o 
 -23  19   2       11.57       28.73      6.67 o 
 -21  19   2      185.52      148.04     35.27 o 
 -19  19   2       79.84       87.52     13.45 o 
 -17  19   2       32.47       59.05     12.67 o 
 -15  19   2       27.96       26.04      7.17 o 
 -13  19   2       56.57       54.94     10.25 o 
 -11  19   2       24.99       82.48     22.00 o 
  -9  19   2      222.08      226.78     23.13 o 
  -7  19   2        8.89       32.26      9.50 o 
  -5  19   2      222.30      230.44     46.34 o 
  -3  19   2      230.40      259.38     22.80 o 
  -1  19   2        6.94       15.99     12.35 o 
   1  19   2      120.40      134.59     15.40 o 
   3  19   2       17.42       35.94      8.35 o 
   5  19   2       75.43       57.70     11.73 o 
   7  19   2       26.27       55.03     10.38 o 
   9  19   2       25.86       41.63     11.11 o 
  11  19   2      167.97      143.74     19.93 o 
  13  19   2       87.49      118.01     16.55 o 
  15  19   2       63.93       55.37     14.71 o 
  17  19   2      186.38      165.78     21.13 o 
  19  19   2       35.95       37.65      8.04 o 
  21  19   2       29.49       26.13      7.45 o 
  23  19   2       14.98       31.49      8.40 o 
 -22  20   2        0.57       37.10     12.95 o 
 -20  20   2       23.37       34.96      9.95 o 
 -18  20   2       74.73       63.07     19.22 o 
 -16  20   2       57.40       59.07     13.93 o 
 -14  20   2       34.68       33.71     11.32 o 
 -12  20   2       81.39       76.80     12.20 o 
 -10  20   2       14.03       41.93     18.44 o 
  -8  20   2       21.92       18.83      6.77 o 
  -6  20   2       25.15       40.40      9.75 o 
  -4  20   2      139.46      147.96     22.03 o 
  -2  20   2      102.41      135.97     17.24 o 
   0  20   2       71.59       73.94     12.45 o 
   2  20   2        7.71       47.47     10.38 o 
   4  20   2       47.19       53.43     18.10 o 
   6  20   2       52.13       51.89     13.46 o 
   8  20   2      341.24      348.64     30.46 o 
  10  20   2       66.91       59.15     12.07 o 
  12  20   2       67.91       48.96     19.47 o 
  14  20   2       96.96       85.15     22.87 o 
  16  20   2      106.87      125.30     18.96 o 
  18  20   2       78.52       58.28      9.89 o 
  20  20   2       52.66       59.50     11.88 o 
 -17  21   2       19.17       35.61      7.43 o 
 -15  21   2       31.43       31.02      7.93 o 
 -13  21   2      184.10      117.14     17.82 o 
 -11  21   2       97.81       84.80     16.18 o 
  -9  21   2       53.87       73.24     15.61 o 
  -7  21   2       60.93       87.62     20.69 o 
  -5  21   2      165.25      181.79     17.95 o 
  -3  21   2      186.97      189.30     21.95 o 
  -1  21   2       47.39       39.95     10.92 o 
   1  21   2       98.41       64.93     13.44 o 
   3  21   2       28.26       34.63     19.72 o 
   5  21   2        7.88       42.31     16.35 o 
   7  21   2      115.32      130.28     21.08 o 
   9  21   2      589.94      628.64    139.71 o 
  11  21   2       96.80      108.68     15.99 o 
  13  21   2      458.72      432.38     86.15 o 
  15  21   2      372.43      393.55     27.78 o 
 -12  22   2       22.39       35.82      9.76 o 
 -10  22   2       58.48       42.67     16.42 o 
  -8  22   2       13.11       32.79      8.27 o 
  -6  22   2      106.70      147.46     23.73 o 
  -4  22   2       72.11      100.63     20.05 o 
  -2  22   2       84.46      100.17     19.55 o 
   0  22   2       24.07       61.17     16.29 o 
   2  22   2        4.16       26.38     13.68 o 
   4  22   2       21.68       44.54     13.18 o 
   6  22   2       14.09       36.76     20.73 o 
   8  22   2       69.93       95.45     14.65 o 
  10  22   2      103.69       96.19     16.93 o 
 -44   0   3       90.83       84.78     33.38 o 
 -42   0   3       20.55       24.81     12.45 o 
 -40   0   3      172.32      230.58     86.95 o 
 -38   0   3      103.83       94.20     51.82 o 
 -36   0   3        0.07       18.00      9.33 o 
 -34   0   3      259.33      342.97     41.24 o 
 -32   0   3      199.65      257.43     33.76 o 
 -30   0   3      348.22      406.23     28.39 o 
 -28   0   3        7.92       30.37     23.49 o 
 -26   0   3     2847.58     2743.86    139.26 o 
 -24   0   3      104.04       65.09     11.94 o 
 -22   0   3      166.15      149.17     14.13 o 
 -20   0   3     1974.75     2562.92     62.16 o 
 -18   0   3     4553.68     4093.84    128.88 o 
 -16   0   3    37384.88    43492.42   1894.20 o 
 -14   0   3    24312.92    23902.54    259.30 o 
 -12   0   3    58441.55    60370.07   1696.82 o 
 -10   0   3    12482.20    11957.49    119.11 o 
  -8   0   3     1360.14     2156.77     33.91 o 
  -6   0   3    31188.90    32499.72    296.15 o 
  -4   0   3     5361.17     5834.60     93.36 o 
  -2   0   3    22846.57    23037.45    128.68 o 
   0   0   3    20192.76    21234.41    147.92 o 
   4   0   3        7.34       35.08      4.71 o 
   6   0   3    24094.11    22800.05    108.46 o 
   8   0   3      189.09      194.89      8.46 o 
  10   0   3    19986.49    21588.82    486.48 o 
  12   0   3     2218.47     2298.82     46.17 o 
  14   0   3    11204.54    12441.19    331.07 o 
  16   0   3     1796.80     1634.06     59.62 o 
  18   0   3      729.99      693.20     38.96 o 
  20   0   3      563.42      456.29     59.17 o 
  22   0   3      823.18      934.81     43.43 o 
  24   0   3     7265.60     7386.74    178.35 o 
  26   0   3      879.72      957.18     43.88 o 
  28   0   3      126.55      147.11     37.08 o 
  30   0   3     1038.88     1203.27    240.09 o 
  32   0   3      424.74      407.85     31.10 o 
  34   0   3     1642.49     1759.01    112.11 o 
  36   0   3       62.85       81.68     18.18 o 
  38   0   3       13.05       69.54     29.67 o 
  40   0   3      438.27      464.23    149.20 o 
  42   0   3       55.51       80.41     18.91 o 
 -43   1   3       19.95      116.35    205.83 o 
 -41   1   3       58.64       60.74     10.38 o 
 -39   1   3      455.45      519.48     99.13 o 
 -37   1   3       20.03       17.61      9.20 o 
 -35   1   3      623.30      679.45     55.89 o 
 -33   1   3      525.96      567.57     87.08 o 
 -31   1   3      547.67      554.31     31.28 o 
 -29   1   3      106.66       93.88     13.82 o 
 -27   1   3      744.66      677.65     40.80 o 
 -25   1   3      160.22      157.60     10.51 o 
 -23   1   3     2856.61     2620.00     54.32 o 
 -21   1   3     1040.78     1082.22     26.31 o 
 -19   1   3     1688.91     1571.67     36.58 o 
 -17   1   3      459.06      469.30     16.21 o 
 -15   1   3     5460.52     5613.47     66.62 o 
 -13   1   3     2159.65     2184.54     47.19 o 
 -11   1   3     6700.50     6148.62     61.45 o 
  -9   1   3      503.88      452.50     11.73 o 
  -7   1   3     2163.02     2282.92     25.29 o 
  -5   1   3     3953.26     3273.38     46.53 o 
  -3   1   3     7163.37     6227.08     30.74 o 
  -1   1   3     6229.09     5405.28     55.03 o 
   1   1   3     7214.00     6234.62     53.02 o 
   3   1   3    10518.41    10099.16     52.26 o 
   5   1   3     5113.97     5138.61     41.24 o 
   7   1   3     1852.72     1748.08     23.57 o 
   9   1   3     5085.47     4661.15     52.82 o 
  11   1   3     1181.27     1352.39     44.97 o 
  13   1   3      801.34      963.17     22.20 o 
  15   1   3     1814.64     2041.58     34.23 o 
  17   1   3      240.29      283.55     13.51 o 
  19   1   3      762.51      833.94     25.81 o 
  21   1   3     1034.38     1070.82     28.98 o 
  23   1   3     1111.02     1116.70     30.21 o 
  25   1   3     1111.49     1137.90     45.08 o 
  27   1   3      694.67      616.73     29.97 o 
  29   1   3      158.09      152.24     13.07 o 
  31   1   3      907.04      900.22     55.27 o 
  33   1   3      312.07      325.03     33.85 o 
  35   1   3      143.56      178.73     22.39 o 
  37   1   3      104.30      110.73     22.76 o 
  39   1   3      206.88      259.34     31.67 o 
  41   1   3       55.68       74.46     14.41 o 
 -44   2   3       30.47       37.02     10.43 o 
 -42   2   3       30.56       69.63     11.82 o 
 -40   2   3      174.11      165.78     18.83 o 
 -38   2   3        5.03       28.89      9.57 o 
 -36   2   3       81.20       53.05     24.96 o 
 -34   2   3       13.36       21.37      6.84 o 
 -32   2   3      397.55      546.96     39.17 o 
 -30   2   3      220.91      248.82     27.87 o 
 -28   2   3      660.67      613.33     14.26 o 
 -26   2   3      452.14      533.73     58.71 o 
 -24   2   3      227.05      199.03     14.39 o 
 -22   2   3     3593.58     3788.16   5055.90 o 
 -20   2   3      623.55      618.53     31.05 o 
 -18   2   3     1108.65     1129.99     64.43 o 
 -16   2   3     5534.78     5422.66     93.13 o 
 -14   2   3    11216.71    11223.89    139.46 o 
 -12   2   3     3475.67     3095.01     33.56 o 
 -10   2   3     1411.81     1314.63     22.04 o 
  -8   2   3     3089.27     3325.13     40.85 o 
  -6   2   3    10485.19     9963.55     73.29 o 
  -4   2   3     6044.60     5290.35     51.34 o 
  -2   2   3     2915.61     2503.52     26.54 o 
   0   2   3     1265.06     1251.27     22.26 o 
   2   2   3     1453.81     1425.08     23.70 o 
   4   2   3     1238.99     1363.69     21.55 o 
   6   2   3    10879.01    10173.09     50.82 o 
   8   2   3     3829.38     3951.39     43.83 o 
  10   2   3     2386.01     2475.16     28.74 o 
  12   2   3       89.55      120.37      5.66 o 
  14   2   3     2254.90     1998.71     38.10 o 
  16   2   3      524.45      589.82     20.22 o 
  18   2   3     1006.47     1010.23     26.79 o 
  20   2   3     1428.74     1402.11     44.40 o 
  22   2   3      219.68      237.75     12.85 o 
  24   2   3       38.68       30.25      9.36 o 
  26   2   3      447.48      438.76     22.07 o 
  28   2   3       70.99       62.90      9.05 o 
  30   2   3      113.54      144.13     15.48 o 
  32   2   3      895.35     1026.81     89.41 o 
  34   2   3      297.23      289.74     20.34 o 
  36   2   3      221.06      263.19     25.47 o 
  38   2   3      105.33      166.84     53.39 o 
  40   2   3      141.61      194.74     20.51 o 
  42   2   3      282.22      318.14     25.15 o 
 -43   3   3       55.85       46.24     25.64 o 
 -41   3   3      131.36      144.88     13.98 o 
 -39   3   3       44.06       62.92     11.53 o 
 -37   3   3      151.26      191.25     22.69 o 
 -35   3   3      160.65      174.01     18.49 o 
 -33   3   3        2.44       34.49      7.35 o 
 -31   3   3     1335.00     1496.20     50.67 o 
 -29   3   3     1212.27     1220.69     34.88 o 
 -27   3   3      914.57      932.43     46.51 o 
 -25   3   3     1038.20     1020.10     34.92 o 
 -23   3   3     1638.97     1666.36     44.34 o 
 -21   3   3     2242.15     2224.50     40.66 o 
 -19   3   3     8469.08     8880.85    107.61 o 
 -17   3   3     1458.38     1242.08     30.60 o 
 -15   3   3    11708.98    11743.96    162.73 o 
 -13   3   3    20474.08    23193.45    171.81 o 
 -11   3   3     4792.27     5093.26     55.44 o 
  -9   3   3     3097.49     3393.44     47.59 o 
  -7   3   3    15485.14    15221.94     53.79 o 
  -5   3   3     5689.26     5407.37     27.81 o 
  -3   3   3     2548.71     1975.16     21.85 o 
  -1   3   3    13143.40    13657.90     49.36 o 
   1   3   3    22300.51    22851.58    114.74 o 
   3   3   3    16436.88    16595.29     70.01 o 
   5   3   3    67322.06    72323.80    314.71 o 
   7   3   3    19001.46    18623.32    106.29 o 
   9   3   3    28467.07    29875.75    301.88 o 
  11   3   3      222.64      217.22      8.96 o 
  13   3   3     4341.78     4042.04     50.25 o 
  15   3   3     4852.89     5375.38     80.85 o 
  17   3   3     3197.12     3166.31     48.66 o 
  19   3   3      284.24      348.32     18.14 o 
  21   3   3     2776.99     3202.99     85.85 o 
  23   3   3     2077.56     1914.91     54.51 o 
  25   3   3     1570.64     1586.14     46.59 o 
  27   3   3      530.81      545.98     17.33 o 
  29   3   3     1089.95     1063.89     42.27 o 
  31   3   3     1166.63     1152.90     39.67 o 
  33   3   3      623.66      688.64     57.51 o 
  35   3   3      179.56      163.94     20.52 o 
  37   3   3      112.51      128.30     25.12 o 
  39   3   3       51.58       72.02     18.46 o 
  41   3   3       11.97       38.24     16.44 o 
 -44   4   3       18.55       29.22      7.12 o 
 -42   4   3       42.99       45.98     13.26 o 
 -40   4   3      102.86       96.26     19.01 o 
 -38   4   3       21.64       45.69      9.24 o 
 -36   4   3       95.40       87.97     22.06 o 
 -34   4   3       49.72       59.19     12.91 o 
 -32   4   3      231.96      273.59     21.62 o 
 -30   4   3     1724.49     1672.84     48.76 o 
 -28   4   3     2324.58     2320.95     46.04 o 
 -26   4   3       11.94       23.50      6.38 o 
 -24   4   3      368.09      353.57     27.34 o 
 -22   4   3      752.72      840.56     22.39 o 
 -20   4   3      106.34      117.50      9.22 o 
 -18   4   3     3443.85     3436.39     50.78 o 
 -16   4   3     1907.77     1669.26     37.26 o 
 -14   4   3     1922.89     2122.00     31.57 o 
 -12   4   3    13026.48    13621.74     92.64 o 
 -10   4   3     1134.35     1148.75     25.71 o 
  -8   4   3     1496.39     1381.39     22.74 o 
  -6   4   3     7511.60     6945.30     51.94 o 
  -4   4   3     3149.23     2964.26     35.63 o 
  -2   4   3     1601.94     1582.62     18.40 o 
   0   4   3    11270.13    11525.28     54.10 o 
   2   4   3     3080.27     2518.74     33.14 o 
   4   4   3     9624.74     8759.72     69.79 o 
   6   4   3     1790.42     1919.69     32.95 o 
   8   4   3      801.81      687.23     20.11 o 
  10   4   3     4438.52     4482.69     59.71 o 
  12   4   3     4307.49     3961.22     70.64 o 
  14   4   3      708.76      778.17     39.15 o 
  16   4   3      749.24      774.27     32.72 o 
  18   4   3       61.91       94.69      8.11 o 
  20   4   3      397.00      401.61     19.62 o 
  22   4   3      381.79      359.97     22.41 o 
  24   4   3      249.07      225.43     14.44 o 
  26   4   3      986.10      998.65     36.47 o 
  28   4   3      704.27      770.87     32.86 o 
  30   4   3      389.84      406.33     34.53 o 
  32   4   3     1093.60     1220.64     77.69 o 
  34   4   3      766.92      858.83     62.74 o 
  36   4   3       25.48       37.00     11.21 o 
  38   4   3      165.36      161.73     22.68 o 
  40   4   3      133.66      114.22     15.92 o 
 -43   5   3      115.89       95.15     13.96 o 
 -41   5   3       60.70       64.88     14.45 o 
 -39   5   3       10.33       16.61      6.74 o 
 -37   5   3       98.29       99.07     14.95 o 
 -35   5   3       28.80       34.63      7.61 o 
 -33   5   3      133.30      147.81     14.59 o 
 -31   5   3      335.08      324.74     20.96 o 
 -29   5   3      895.65      919.25     25.02 o 
 -27   5   3      666.16      652.68     53.08 o 
 -25   5   3      902.25      902.76     47.12 o 
 -23   5   3     1890.79     1798.73     38.06 o 
 -21   5   3      827.89      834.64     22.99 o 
 -19   5   3      836.98      961.63     27.42 o 
 -17   5   3      267.25      262.74     11.53 o 
 -15   5   3      417.01      350.11     15.03 o 
 -13   5   3      238.90      158.75     11.85 o 
 -11   5   3     6266.33     6207.23     68.84 o 
  -9   5   3     2867.27     3370.62     43.91 o 
  -7   5   3     1909.38     2163.01     34.62 o 
  -5   5   3     1765.14     1683.01     27.80 o 
  -3   5   3     3028.07     2899.02     32.54 o 
  -1   5   3      880.59      751.83     21.81 o 
   1   5   3     1218.65     1291.21     35.25 o 
   3   5   3      791.11      632.34     17.42 o 
   5   5   3       83.88      114.33      5.12 o 
   7   5   3      904.76      790.91     23.13 o 
   9   5   3     6064.33     6426.44    116.21 o 
  11   5   3     3018.09     3200.09     80.27 o 
  13   5   3       38.67       57.95      7.39 o 
  15   5   3      630.34      694.32     28.34 o 
  17   5   3     1764.15     1818.77     36.97 o 
  19   5   3      212.06      206.25     12.33 o 
  21   5   3     2269.70     2210.43     41.71 o 
  23   5   3       28.46       23.57      6.30 o 
  25   5   3      509.99      493.05     19.45 o 
  27   5   3      379.28      349.61     27.61 o 
  29   5   3      215.78      237.14     20.06 o 
  31   5   3      441.22      444.78     22.22 o 
  33   5   3      208.05      220.11     20.18 o 
  35   5   3       31.31       21.38     10.74 o 
  37   5   3      197.84      214.58     19.55 o 
  39   5   3       67.27      121.45     27.84 o 
  41   5   3       82.01       95.76     18.63 o 
 -42   6   3       99.22       84.89     14.82 o 
 -40   6   3       91.00      112.23     17.46 o 
 -38   6   3       35.68       38.38      8.63 o 
 -36   6   3       89.48       90.11     13.32 o 
 -34   6   3        2.21       25.72      7.35 o 
 -32   6   3      157.57      171.47     17.53 o 
 -30   6   3      419.14      453.80     15.42 o 
 -28   6   3     3051.71     3298.18     76.80 o 
 -26   6   3     3115.20     3179.81     58.49 o 
 -24   6   3      903.03      870.64     30.71 o 
 -22   6   3     5675.75     5860.90     69.90 o 
 -20   6   3      843.40      817.69     30.62 o 
 -18   6   3     3450.53     3824.27     42.69 o 
 -16   6   3     3327.36     3129.28     46.91 o 
 -14   6   3     4904.70     5594.01     66.35 o 
 -12   6   3     1990.13     1988.01     33.64 o 
 -10   6   3     3894.98     3965.24     54.90 o 
  -8   6   3     1442.46     1816.05     52.76 o 
  -6   6   3    11453.02    13686.61    130.64 o 
  -4   6   3     7082.96     7991.88     47.58 o 
  -2   6   3     3272.01     3179.13     43.37 o 
   0   6   3     4971.71     4819.37     65.21 o 
   2   6   3     5127.86     5919.25     94.85 o 
   4   6   3     6379.99     7141.33     70.88 o 
   6   6   3     5168.35     5436.55    114.93 o 
   8   6   3     5070.31     5949.81     76.53 o 
  10   6   3    10665.27    10789.78    188.72 o 
  12   6   3     9542.91     9451.62    129.48 o 
  14   6   3     4552.05     4237.45     65.67 o 
  16   6   3     3951.49     4215.70     75.04 o 
  18   6   3      319.68      345.50     19.01 o 
  20   6   3     1595.63     1669.45     42.87 o 
  22   6   3      288.03      281.98     19.60 o 
  24   6   3      343.55      306.16     18.39 o 
  26   6   3     1507.08     1545.33     62.53 o 
  28   6   3     2398.27     2641.80     53.12 o 
  30   6   3      408.39      431.23     25.25 o 
  32   6   3      235.72      233.29     17.46 o 
  34   6   3      141.00      159.42     27.44 o 
  36   6   3      241.74      210.03     27.60 o 
  38   6   3      213.76      194.83     34.48 o 
  40   6   3      163.26      150.52     17.80 o 
 -41   7   3      282.12      274.02     55.56 o 
 -39   7   3       23.90       49.03     17.58 o 
 -37   7   3       34.82       50.30     13.44 o 
 -35   7   3      319.76      369.30     20.64 o 
 -33   7   3       72.25       80.10     12.87 o 
 -31   7   3     1177.88     1228.15    154.97 o 
 -29   7   3       42.02       46.77      8.20 o 
 -27   7   3     1017.59      985.68     65.86 o 
 -25   7   3     2024.42     2137.13     55.43 o 
 -23   7   3     4185.14     4058.93    110.67 o 
 -21   7   3      447.26      458.27     27.41 o 
 -19   7   3      896.37      924.41     23.21 o 
 -17   7   3       43.31       41.60      5.09 o 
 -15   7   3     3352.10     3377.51     40.84 o 
 -13   7   3     5363.96     5376.29     80.03 o 
 -11   7   3     1265.32     1199.17     29.31 o 
  -9   7   3     2625.68     2824.50     48.58 o 
  -7   7   3      135.09      144.44     14.60 o 
  -5   7   3     2074.07     2252.83     50.78 o 
  -3   7   3     2833.48     3097.78    179.62 o 
  -1   7   3     1415.53     1363.52     26.96 o 
   1   7   3     2783.11     2639.76     74.38 o 
   3   7   3      330.54      355.31     13.04 o 
   5   7   3     4375.49     4419.46     81.67 o 
   7   7   3     2205.56     2227.24     56.16 o 
   9   7   3      162.96      189.83     10.45 o 
  11   7   3     1876.03     1868.10     39.64 o 
  13   7   3     2643.19     2490.29     61.35 o 
  15   7   3      783.90      812.75     28.88 o 
  17   7   3     2614.99     2653.67     49.95 o 
  19   7   3     1132.97     1111.25     47.39 o 
  21   7   3     1135.16     1020.88     39.10 o 
  23   7   3      937.57      949.17     35.48 o 
  25   7   3      578.06      558.86     30.00 o 
  27   7   3     1355.63     1440.79     42.82 o 
  29   7   3      186.36      177.80     17.87 o 
  31   7   3       29.52       61.64     22.49 o 
  33   7   3       89.02       77.22     17.84 o 
  35   7   3       45.45       41.46      9.61 o 
  37   7   3      235.41      229.63     30.74 o 
  39   7   3      193.20      164.55     21.43 o 
 -42   8   3        8.24       68.82     13.99 o 
 -40   8   3       35.44       59.18     18.57 o 
 -38   8   3       79.19       81.77     16.84 o 
 -36   8   3      149.96      203.19     22.40 o 
 -34   8   3       37.47       58.39     12.46 o 
 -32   8   3      610.97      625.19     33.73 o 
 -30   8   3      262.71      252.95     17.90 o 
 -28   8   3      187.80      163.46     17.82 o 
 -26   8   3      451.58      476.27     25.33 o 
 -24   8   3     2229.70     2328.89     45.51 o 
 -22   8   3     1439.91     1278.85     37.45 o 
 -20   8   3      368.92      360.18     22.36 o 
 -18   8   3     1669.82     1620.24     32.73 o 
 -16   8   3      810.23      805.06     25.58 o 
 -14   8   3      133.95      154.38     10.13 o 
 -12   8   3      644.01      668.29     30.24 o 
 -10   8   3     2799.58     2824.20     64.37 o 
  -8   8   3      471.81      464.16     23.74 o 
  -6   8   3      767.62      717.19     25.76 o 
  -4   8   3     4456.76     4417.15     85.10 o 
  -2   8   3      869.97      889.57     36.52 o 
   0   8   3     2711.96     2976.92     47.10 o 
   2   8   3      903.86      833.58     25.58 o 
   4   8   3     1992.81     1949.31     36.11 o 
   6   8   3     2458.92     2300.01     43.37 o 
   8   8   3      270.55      256.37     14.51 o 
  10   8   3      634.33      516.95     23.20 o 
  12   8   3      541.42      509.55     26.88 o 
  14   8   3      632.79      627.34     27.23 o 
  16   8   3       68.21       51.57      8.49 o 
  18   8   3       41.44       74.68      8.94 o 
  20   8   3      652.31      665.02     37.74 o 
  22   8   3     1065.90      998.49     42.18 o 
  24   8   3      521.87      531.06     27.66 o 
  26   8   3       27.49       44.76      7.27 o 
  28   8   3     1081.55     1114.45     42.42 o 
  30   8   3      226.99      246.39     23.28 o 
  32   8   3       47.46       45.95      6.61 o 
  34   8   3      272.10      337.09     33.54 o 
  36   8   3       19.25       34.41     15.75 o 
  38   8   3       41.26       41.38     12.23 o 
 -41   9   3      112.41      125.83     37.28 o 
 -39   9   3       17.47       48.82     18.47 o 
 -37   9   3       59.97       52.28     17.59 o 
 -35   9   3      265.42      196.25     54.28 o 
 -33   9   3      240.52      234.71     27.80 o 
 -31   9   3      843.45      782.04     35.88 o 
 -29   9   3      498.36      567.82     41.17 o 
 -27   9   3      413.54      428.34     19.85 o 
 -25   9   3     2390.40     2376.35     54.90 o 
 -23   9   3     9871.01    10140.98    188.64 o 
 -21   9   3      437.20      380.25     23.18 o 
 -19   9   3     4009.40     4028.61     74.36 o 
 -17   9   3      788.75      724.20     20.98 o 
 -15   9   3      981.62     1008.77     28.02 o 
 -13   9   3     2919.52     2841.67     46.87 o 
 -11   9   3      469.68      541.91     35.66 o 
  -9   9   3     1188.96     1159.79     37.75 o 
  -7   9   3      561.77      701.16     43.73 o 
  -5   9   3     3945.73     4076.58     90.37 o 
  -3   9   3     4823.84     5406.77     63.45 o 
  -1   9   3      632.71      694.93     21.76 o 
   1   9   3      898.20     1019.34     27.14 o 
   3   9   3     4159.46     4574.79     73.27 o 
   5   9   3     3598.52     3347.07     88.91 o 
   7   9   3     3102.83     2882.36     52.29 o 
   9   9   3     4544.59     4276.41     69.49 o 
  11   9   3      789.96      778.31     39.16 o 
  13   9   3     1601.24     1437.10     39.30 o 
  15   9   3      253.55      278.74     18.42 o 
  17   9   3      129.80      117.76     11.46 o 
  19   9   3      446.74      541.32     31.75 o 
  21   9   3      378.38      370.11     17.66 o 
  23   9   3     1268.78     1276.96     34.93 o 
  25   9   3      789.02      714.18     32.89 o 
  27   9   3      192.63      168.45     15.84 o 
  29   9   3      584.28      589.87     34.19 o 
  31   9   3      280.84      264.55     39.38 o 
  33   9   3      108.20       88.65     15.73 o 
  35   9   3       66.54       65.68     12.79 o 
  37   9   3       34.15       54.31      9.88 o 
 -40  10   3       31.42       29.41      9.55 o 
 -38  10   3        2.72       34.69     11.77 o 
 -36  10   3       27.28       70.44     24.61 o 
 -34  10   3       82.42       71.89     16.50 o 
 -32  10   3      320.28      294.74     24.89 o 
 -30  10   3       32.57       41.47      9.60 o 
 -28  10   3      185.56      197.45     21.26 o 
 -26  10   3       49.30       63.73     10.34 o 
 -24  10   3     1549.05     1619.99     39.31 o 
 -22  10   3      122.70      101.61     12.85 o 
 -20  10   3     1590.20     1573.66     40.06 o 
 -18  10   3        1.10       19.42      3.73 o 
 -16  10   3      333.60      312.99     19.43 o 
 -14  10   3       84.57       90.78     10.47 o 
 -12  10   3      853.90      805.76     31.84 o 
 -10  10   3      948.70      965.57     40.63 o 
  -8  10   3      944.37      907.30     35.43 o 
  -6  10   3      164.50      157.31     11.86 o 
  -4  10   3      648.99      602.79     36.44 o 
  -2  10   3     2296.92     2681.58     51.37 o 
   0  10   3       18.57       11.14      3.02 o 
   2  10   3      152.90      157.15      9.07 o 
   4  10   3      566.57      596.83     26.27 o 
   6  10   3     1555.97     1609.04     40.12 o 
   8  10   3      206.00      222.02     13.93 o 
  10  10   3       27.44       43.90      5.81 o 
  12  10   3       45.80       44.63      7.86 o 
  14  10   3      655.14      613.75     28.53 o 
  16  10   3      278.40      251.26     18.43 o 
  18  10   3      427.69      399.40     15.89 o 
  20  10   3      230.34      232.67     16.14 o 
  22  10   3      211.63      210.96     15.76 o 
  24  10   3       98.19       86.38     10.38 o 
  26  10   3      143.89      108.73     17.02 o 
  28  10   3      518.92      546.82     31.05 o 
  30  10   3       72.30       65.34     13.52 o 
  32  10   3      169.99      152.31     15.02 o 
  34  10   3       91.81       94.66     15.21 o 
  36  10   3       42.92       32.29     42.79 o 
 -39  11   3       37.50       64.90     17.48 o 
 -37  11   3       62.78       74.05     25.03 o 
 -35  11   3      325.95      299.87     69.57 o 
 -33  11   3      150.17      130.29     59.87 o 
 -31  11   3      299.82      339.01     28.00 o 
 -29  11   3      613.26      619.07     38.44 o 
 -27  11   3      175.45      147.00     18.22 o 
 -25  11   3      773.21      729.06     28.23 o 
 -23  11   3      153.67      107.49     11.21 o 
 -21  11   3      312.40      277.27     19.66 o 
 -19  11   3      151.18      171.20     16.80 o 
 -17  11   3      345.27      360.68     37.16 o 
 -15  11   3      647.56      735.20     43.16 o 
 -13  11   3      246.48      290.32     20.48 o 
 -11  11   3      405.84      455.59     27.41 o 
  -9  11   3      471.76      565.24     32.56 o 
  -7  11   3      907.44      952.89     40.97 o 
  -5  11   3     1030.97     1007.30     38.93 o 
  -3  11   3     1827.95     1754.98     50.88 o 
  -1  11   3     1184.01     1143.92     39.00 o 
   1  11   3      209.90      249.65     14.22 o 
   3  11   3      900.68      871.39     26.83 o 
   5  11   3      605.82      533.94     24.14 o 
   7  11   3      762.24      711.25     31.60 o 
   9  11   3      700.81      815.45     30.83 o 
  11  11   3      368.72      455.73     26.23 o 
  13  11   3       73.74       73.05      8.89 o 
  15  11   3      112.12      121.90     11.45 o 
  17  11   3      404.65      413.01     17.90 o 
  19  11   3      466.70      483.83     25.05 o 
  21  11   3      140.81      179.42     16.37 o 
  23  11   3      204.77      218.33     17.31 o 
  25  11   3      398.72      362.10     20.98 o 
  27  11   3      267.69      285.67     25.22 o 
  29  11   3      261.93      291.88     28.73 o 
  31  11   3      534.94      490.08     35.22 o 
  33  11   3       64.79       69.29     16.08 o 
  35  11   3       32.12       44.07      8.13 o 
 -38  12   3       33.78       66.02     14.37 o 
 -36  12   3      250.89      263.98     63.77 o 
 -34  12   3      450.14      379.16     44.89 o 
 -32  12   3      425.07      380.64     28.29 o 
 -30  12   3      386.68      425.40     82.10 o 
 -28  12   3     1323.35     1312.88     60.95 o 
 -26  12   3      154.43       96.90     12.36 o 
 -24  12   3      127.23      117.66     14.05 o 
 -22  12   3      273.78      286.04     22.27 o 
 -20  12   3     2174.97     2269.07     55.71 o 
 -18  12   3      129.73      105.27      9.41 o 
 -16  12   3     1931.35     2011.84     56.58 o 
 -14  12   3       86.59      113.73     13.81 o 
 -12  12   3      222.56      223.68     23.24 o 
 -10  12   3       35.06       47.73     11.73 o 
  -8  12   3      590.89      670.66     28.11 o 
  -6  12   3      156.52      169.09     15.57 o 
  -4  12   3     1166.78     1204.05     49.09 o 
  -2  12   3      212.42      234.73     15.56 o 
   0  12   3      892.13     1034.29     32.07 o 
   2  12   3     4517.05     4307.64     72.17 o 
   4  12   3     1060.15      958.43     35.05 o 
   6  12   3     1926.90     2076.51     61.63 o 
   8  12   3     1089.30     1160.40     38.58 o 
  10  12   3     1175.59     1267.31     41.01 o 
  12  12   3      157.80      201.89     14.49 o 
  14  12   3      447.50      402.68     18.11 o 
  16  12   3      414.13      460.67     20.05 o 
  18  12   3      511.94      428.17     23.51 o 
  20  12   3      564.92      531.38     20.56 o 
  22  12   3       22.59       52.83     11.48 o 
  24  12   3      175.49      125.55     17.18 o 
  26  12   3      105.77       67.05      8.72 o 
  28  12   3      540.32      527.43     91.02 o 
  30  12   3        8.36       22.77     15.10 o 
  32  12   3       37.96       33.01      7.12 o 
  34  12   3       14.42       45.91      9.28 o 
 -35  13   3        2.11       31.74     11.37 o 
 -33  13   3      130.40      158.27     34.24 o 
 -31  13   3      244.95      252.33     19.99 o 
 -29  13   3      259.09      237.31     30.11 o 
 -27  13   3      207.05      232.80     24.54 o 
 -25  13   3       18.31       51.74     12.30 o 
 -23  13   3       25.71       31.09     10.88 o 
 -21  13   3      657.55      569.06     26.12 o 
 -19  13   3      137.34      104.89     13.27 o 
 -17  13   3       15.43       53.40      9.66 o 
 -15  13   3      118.52       84.23     12.79 o 
 -13  13   3      465.27      487.04     19.95 o 
 -11  13   3        9.65       25.15      9.71 o 
  -9  13   3      132.85      113.19     15.91 o 
  -7  13   3      312.57      368.61     29.43 o 
  -5  13   3       62.92       74.12     10.82 o 
  -3  13   3       41.35       45.89     11.31 o 
  -1  13   3     1264.40     1189.80     36.71 o 
   1  13   3      761.91      720.87     29.96 o 
   3  13   3       29.24       37.49     12.99 o 
   5  13   3     1505.69     1487.02     54.24 o 
   7  13   3       67.59       89.22     10.20 o 
   9  13   3      565.42      605.96     24.61 o 
  11  13   3     1202.48     1171.00     32.22 o 
  13  13   3      137.51      126.64     24.75 o 
  15  13   3      612.48      633.00     26.33 o 
  17  13   3      447.39      473.08     20.36 o 
  19  13   3      301.23      314.63     20.15 o 
  21  13   3      179.77      177.41     18.00 o 
  23  13   3       19.92       39.48      7.14 o 
  25  13   3      205.77      230.97     17.26 o 
  27  13   3      203.85      149.05     23.55 o 
  29  13   3       32.71       31.11      7.44 o 
  31  13   3       65.82       49.79      7.41 o 
  33  13   3       32.10       28.13     10.62 o 
 -34  14   3       61.96       66.75     13.50 o 
 -32  14   3       68.22       88.02     14.00 o 
 -30  14   3       90.65       84.39     22.43 o 
 -28  14   3        7.15       20.32     12.96 o 
 -26  14   3       28.23       37.00     12.07 o 
 -24  14   3      408.70      365.53     26.31 o 
 -22  14   3       95.48      129.65     17.25 o 
 -20  14   3      335.98      230.62     18.88 o 
 -18  14   3       75.40       81.52     11.12 o 
 -16  14   3      489.94      450.98     32.83 o 
 -14  14   3      433.62      442.49     22.95 o 
 -12  14   3        5.31       21.22     22.54 o 
 -10  14   3      859.38      912.85     27.04 o 
  -8  14   3     1194.30     1221.69     34.86 o 
  -6  14   3      717.41      727.37     36.36 o 
  -4  14   3      828.35      845.50     33.68 o 
  -2  14   3     1022.33     1008.96     31.06 o 
   0  14   3     2033.62     1935.17     43.07 o 
   2  14   3     1936.89     1886.84     44.93 o 
   4  14   3      242.83      303.42     24.67 o 
   6  14   3        0.58       28.41     10.28 o 
   8  14   3      285.40      285.95     18.27 o 
  10  14   3     1252.84     1197.22     37.57 o 
  12  14   3       40.94       54.40     11.29 o 
  14  14   3      153.67      101.37     14.35 o 
  16  14   3       75.69       59.60      6.83 o 
  18  14   3      296.90      348.17     18.83 o 
  20  14   3       16.70       34.80      6.81 o 
  22  14   3       51.16       50.70      7.97 o 
  24  14   3      768.56      640.65    100.88 o 
  26  14   3      120.05      111.16     18.71 o 
  28  14   3      108.63      101.31     15.56 o 
  30  14   3       41.80       53.15      9.03 o 
  32  14   3      158.59      128.05     18.62 o 
 -33  15   3      121.75      152.85     35.98 o 
 -31  15   3      145.36       98.99     46.69 o 
 -29  15   3       57.59       50.11     12.37 o 
 -27  15   3       49.78       56.10     17.03 o 
 -25  15   3      206.27      221.25     21.25 o 
 -23  15   3      275.44      277.06     26.17 o 
 -21  15   3      302.01      270.22     21.01 o 
 -19  15   3       46.73       72.44     13.67 o 
 -17  15   3      326.33      326.37     25.43 o 
 -15  15   3      585.47      534.60     35.50 o 
 -13  15   3     1572.93     1694.04     42.80 o 
 -11  15   3       70.75       79.67     11.73 o 
  -9  15   3     1067.36     1089.85     41.40 o 
  -7  15   3      203.03      241.79     16.31 o 
  -5  15   3       81.06       71.12      9.90 o 
  -3  15   3       57.17       64.45      7.21 o 
  -1  15   3      748.28      788.37     36.23 o 
   1  15   3     1029.66      954.02     32.38 o 
   3  15   3     2019.32     2079.86     51.57 o 
   5  15   3      104.16       93.49     10.13 o 
   7  15   3     2202.89     2186.60     49.58 o 
   9  15   3      368.82      440.71     21.91 o 
  11  15   3      434.72      436.30     22.51 o 
  13  15   3      112.46      107.48     10.68 o 
  15  15   3      114.36      113.00     13.02 o 
  17  15   3      124.54      102.95     12.81 o 
  19  15   3      185.76      211.29     15.78 o 
  21  15   3      598.53      605.35     34.57 o 
  23  15   3        4.60       26.32      6.60 o 
  25  15   3      286.35      253.93     19.75 o 
  27  15   3       26.51       26.29     11.32 o 
  29  15   3        8.24       27.05      6.70 o 
  31  15   3       28.64       42.51      9.12 o 
 -32  16   3       67.79       32.33     20.12 o 
 -30  16   3       95.31       65.19     16.26 o 
 -28  16   3       52.93       45.61     10.69 o 
 -26  16   3      107.41       84.50     20.27 o 
 -24  16   3       51.41       60.96     11.92 o 
 -22  16   3       68.02       74.52     11.64 o 
 -20  16   3      148.03      179.41     24.11 o 
 -18  16   3       72.26      111.33     21.50 o 
 -16  16   3       91.29       74.58     19.69 o 
 -14  16   3      122.38      113.49     14.80 o 
 -12  16   3       33.12       58.94     10.32 o 
 -10  16   3      491.40      523.51     32.10 o 
  -8  16   3      200.29      186.35     27.88 o 
  -6  16   3       35.62       71.36     10.81 o 
  -4  16   3      307.27      312.14     24.86 o 
  -2  16   3      147.69      175.04     21.01 o 
   0  16   3       78.10       56.70      8.05 o 
   2  16   3      501.04      493.95     16.93 o 
   4  16   3      271.14      364.60     20.87 o 
   6  16   3       56.54       46.62     17.80 o 
   8  16   3       11.18       24.95     12.94 o 
  10  16   3      191.48      176.29     23.99 o 
  12  16   3      107.59       68.58     10.42 o 
  14  16   3      356.61      378.89     25.38 o 
  16  16   3       29.17       28.44      5.74 o 
  18  16   3      366.48      421.47     23.01 o 
  20  16   3       28.96       38.29      6.99 o 
  22  16   3      241.53      249.13     20.78 o 
  24  16   3      235.29      238.95     17.21 o 
  26  16   3      131.38       81.69     12.27 o 
  28  16   3      161.72      133.52     29.42 o 
 -29  17   3      142.00      172.48     23.52 o 
 -27  17   3        9.57       26.71     12.85 o 
 -25  17   3      107.78       92.52     26.71 o 
 -23  17   3       36.46       57.92     17.73 o 
 -21  17   3       23.71       26.54      7.98 o 
 -19  17   3       26.97       46.82     19.07 o 
 -17  17   3       46.89       86.77     11.60 o 
 -15  17   3       79.44       92.92     11.33 o 
 -13  17   3      584.17      628.21     41.29 o 
 -11  17   3      437.58      430.87     32.97 o 
  -9  17   3      441.29      425.06     24.37 o 
  -7  17   3       91.50       66.71     18.04 o 
  -5  17   3      200.93      181.34     17.24 o 
  -3  17   3      254.66      282.54     34.43 o 
  -1  17   3      344.38      365.05     27.51 o 
   1  17   3       31.50       33.02      6.57 o 
   3  17   3       28.07       34.65      8.41 o 
   5  17   3      195.28      183.11     20.54 o 
   7  17   3      235.97      285.83     24.36 o 
   9  17   3      144.23      111.54     13.54 o 
  11  17   3      128.06      125.59     15.01 o 
  13  17   3      268.47      267.76     19.26 o 
  15  17   3        8.17       36.79      9.63 o 
  17  17   3      105.27      119.48     15.21 o 
  19  17   3       38.97       46.51     10.99 o 
  21  17   3      153.95      143.42     14.06 o 
  23  17   3       20.30       26.07      9.84 o 
  25  17   3        8.81       26.19     11.94 o 
  27  17   3       61.67       51.98     11.90 o 
 -26  18   3       19.65       31.77      9.47 o 
 -24  18   3      138.00      121.59     16.85 o 
 -22  18   3      258.99      256.26     40.46 o 
 -20  18   3       54.68       53.70     10.35 o 
 -18  18   3      141.92      107.51     25.68 o 
 -16  18   3       76.89       86.04     12.22 o 
 -14  18   3      204.48      227.47     28.96 o 
 -12  18   3      241.86      221.58     21.06 o 
 -10  18   3      125.17      111.85     14.71 o 
  -8  18   3      235.92      259.54     26.57 o 
  -6  18   3      298.12      344.80     41.27 o 
  -4  18   3      100.31       88.32     28.13 o 
  -2  18   3       46.63       34.33      6.62 o 
   0  18   3      238.24      262.66     21.35 o 
   2  18   3      138.21      181.32     23.74 o 
   4  18   3      298.48      297.23     31.33 o 
   6  18   3      199.22      170.94     18.85 o 
   8  18   3      606.26      608.15     36.20 o 
  10  18   3      870.97      902.39     64.03 o 
  12  18   3      191.05      215.84     20.00 o 
  14  18   3       69.89       59.09     18.19 o 
  16  18   3        7.86       27.92      6.61 o 
  18  18   3       95.60      106.59     21.63 o 
  20  18   3      132.62      125.42     17.77 o 
  22  18   3       19.93       29.26      7.02 o 
  24  18   3      159.20      154.64     21.47 o 
 -23  19   3       67.23       52.60     10.03 o 
 -21  19   3        8.90       38.83      8.89 o 
 -19  19   3       29.55       35.95     10.36 o 
 -17  19   3       11.43       31.39      8.13 o 
 -15  19   3       26.43       35.01      8.33 o 
 -13  19   3       98.05       84.68     14.46 o 
 -11  19   3       77.19       65.81     13.04 o 
  -9  19   3      125.64      136.27     15.93 o 
  -7  19   3      320.76      325.27     39.20 o 
  -5  19   3      230.90      237.51     23.27 o 
  -3  19   3      135.34      135.90     15.53 o 
  -1  19   3        4.36       33.14     15.23 o 
   1  19   3       28.86       48.08     17.13 o 
   3  19   3       30.45       59.65      8.91 o 
   5  19   3       88.58       57.44     12.04 o 
   7  19   3       56.72       84.68     16.84 o 
   9  19   3      106.62      108.85     15.45 o 
  11  19   3      154.93      163.54     19.88 o 
  13  19   3       95.06       87.41     14.99 o 
  15  19   3        2.51       16.13      8.57 o 
  17  19   3       63.45       61.22     11.33 o 
  19  19   3      111.40       99.92     16.37 o 
  21  19   3       65.64       62.09     13.12 o 
 -20  20   3      119.74      101.11     15.62 o 
 -18  20   3       88.95       82.06     24.27 o 
 -16  20   3       45.09       36.51     10.38 o 
 -14  20   3       13.03       41.72     10.46 o 
 -12  20   3       21.61       35.48      9.19 o 
 -10  20   3       35.64       20.21      7.66 o 
  -8  20   3       54.57       55.93     15.10 o 
  -6  20   3       85.80       88.65     23.74 o 
  -4  20   3       71.81       59.95     11.68 o 
  -2  20   3       59.29       62.04     24.17 o 
   0  20   3      109.06      137.13     17.52 o 
   2  20   3       60.08       88.57     14.80 o 
   4  20   3       57.00       54.19     15.79 o 
   6  20   3       24.01       30.11     11.45 o 
   8  20   3      240.47      216.58     43.07 o 
  10  20   3       51.69       52.85     16.69 o 
  12  20   3       40.43       57.06      9.45 o 
  14  20   3       31.71       31.79      8.98 o 
  16  20   3       97.19      128.28     37.81 o 
  18  20   3       85.41       79.19     16.76 o 
 -17  21   3       24.11       41.14      8.62 o 
 -15  21   3       32.69       38.23     10.33 o 
 -13  21   3       17.48       39.78      9.78 o 
 -11  21   3      178.42      168.48     25.30 o 
  -9  21   3      170.05      136.18     16.89 o 
  -7  21   3       80.71       98.24     15.59 o 
  -5  21   3      219.45      170.43     22.00 o 
  -3  21   3      173.14      183.48     17.60 o 
  -1  21   3       35.40       38.67      9.33 o 
   1  21   3       11.18       29.33      9.41 o 
   3  21   3       10.63       25.66      7.53 o 
   5  21   3      240.55      230.55     36.47 o 
   7  21   3        7.21       28.97     11.87 o 
   9  21   3      326.91      275.87     63.10 o 
  11  21   3       48.54       46.26      9.70 o 
  13  21   3      248.99      231.71     38.60 o 
 -10  22   3      104.28      101.29     22.70 o 
  -8  22   3       15.20       36.75     12.46 o 
  -6  22   3       13.57       40.33     15.18 o 
  -4  22   3       85.42       95.91     15.93 o 
  -2  22   3       51.67       24.51      9.37 o 
   0  22   3       25.86       35.24     11.81 o 
   2  22   3      106.44      126.52     17.94 o 
   4  22   3        0.52       35.05     11.53 o 
   6  22   3       93.13       66.77     15.92 o 
   8  22   3       16.87       52.36     18.19 o 
 -44   0   4        3.65       63.22     25.62 o 
 -42   0   4      105.60      158.33     30.68 o 
 -40   0   4      393.26      473.12     60.03 o 
 -38   0   4       21.02       55.07     16.34 o 
 -36   0   4       42.26       69.88     18.18 o 
 -34   0   4       71.94       46.07     11.90 o 
 -32   0   4     1381.21     1542.73    215.51 o 
 -30   0   4      337.79      414.73     52.21 o 
 -28   0   4      440.71      444.54     25.04 o 
 -26   0   4      420.50      431.96     29.42 o 
 -24   0   4       11.80       19.27      9.63 o 
 -22   0   4     1044.85      947.01     33.98 o 
 -20   0   4      352.68      448.48     25.71 o 
 -18   0   4     3238.56     3392.19     92.79 o 
 -16   0   4     3976.51     3659.99     73.29 o 
 -14   0   4      992.58     1385.51     32.79 o 
 -12   0   4    11884.56    12510.77     85.14 o 
 -10   0   4    22828.09    28091.64    377.69 o 
  -8   0   4       60.47       47.79      3.86 o 
  -6   0   4    11847.30    12594.01     39.18 o 
  -4   0   4     5706.36     5877.56     73.60 o 
  -2   0   4     1310.66     1652.93     58.75 o 
   0   0   4       14.59       12.84      3.85 o 
   2   0   4        0.09       24.61     11.34 o 
   4   0   4     2616.62     2423.94     42.03 o 
   6   0   4    28296.84    31150.24    314.29 o 
   8   0   4      319.52      524.55     31.44 o 
  10   0   4    36452.41    40547.73   1765.87 o 
  12   0   4      998.51     1366.13     61.98 o 
  14   0   4     1440.63     1554.66     47.15 o 
  16   0   4     2172.63     2519.12     77.99 o 
  18   0   4     9352.11     9440.77    803.42 o 
  20   0   4     7368.74     6731.65   1375.28 o 
  22   0   4     1525.96     1562.33   7414.07 o 
  24   0   4      404.53      433.52     35.18 o 
  26   0   4     1173.90     1170.06     57.68 o 
  28   0   4     1493.96     1524.92     59.34 o 
  30   0   4     2685.82     2760.69     83.05 o 
  32   0   4      219.31      205.51     31.00 o 
  34   0   4        4.48       19.39     13.29 o 
  36   0   4       16.34       46.92     14.20 o 
  38   0   4       12.65       58.93     20.63 o 
  40   0   4       13.06       16.78     13.28 o 
 -43   1   4       27.76       65.72     81.00 o 
 -41   1   4       13.54       43.72     17.16 o 
 -39   1   4       80.39      123.22     28.75 o 
 -37   1   4      124.30      123.37     15.89 o 
 -35   1   4      237.57      246.83     21.70 o 
 -33   1   4      143.15      195.26    294.00 o 
 -31   1   4      888.66      960.88     59.13 o 
 -29   1   4      177.60      213.02     16.02 o 
 -27   1   4       95.06      125.47     10.69 o 
 -25   1   4     1167.57     1053.39     28.07 o 
 -23   1   4      182.55      190.97     11.18 o 
 -21   1   4     1708.56     1770.19     35.30 o 
 -19   1   4      534.87      476.22     19.21 o 
 -17   1   4      618.70      683.15     24.71 o 
 -15   1   4     1809.76     1778.53     29.93 o 
 -13   1   4      217.95      239.44      9.87 o 
 -11   1   4     5585.04     6114.16     60.94 o 
  -9   1   4      981.32     1055.59     19.48 o 
  -7   1   4      448.70      439.43     16.00 o 
  -5   1   4     1773.77     1668.42     24.81 o 
  -3   1   4     3197.56     3220.78     64.36 o 
  -1   1   4     4966.32     5040.45     29.96 o 
   1   1   4     7850.11     7612.29     80.37 o 
   3   1   4     6597.77     6103.36     70.80 o 
   5   1   4     8871.74     8653.70     95.58 o 
   7   1   4     3211.49     3406.00     45.77 o 
   9   1   4     2225.16     2159.32     36.97 o 
  11   1   4     6959.75     7745.28     92.00 o 
  13   1   4     1279.20     1165.69     30.82 o 
  15   1   4      809.23      806.84     28.80 o 
  17   1   4     1500.47     1513.99     62.96 o 
  19   1   4      438.01      548.24     56.81 o 
  21   1   4      154.28      147.37     11.50 o 
  23   1   4     2700.56     2557.91     60.95 o 
  25   1   4      235.36      223.76     17.51 o 
  27   1   4      374.31      353.40     18.15 o 
  29   1   4      530.64      526.22     27.01 o 
  31   1   4       57.40       77.16     63.35 o 
  33   1   4      136.76      199.55     19.82 o 
  35   1   4       56.52       36.57     13.13 o 
  37   1   4       24.87       39.69      8.15 o 
  39   1   4       37.45       69.27     95.86 o 
  41   1   4       69.23       78.37     11.76 o 
 -44   2   4        4.63       46.93      8.09 o 
 -42   2   4       28.46       39.74      9.74 o 
 -40   2   4       79.92       88.05     15.36 o 
 -38   2   4       63.50       53.64      9.45 o 
 -36   2   4      123.29      124.20     17.12 o 
 -34   2   4      205.10      196.80     23.39 o 
 -32   2   4      368.27      372.40     23.04 o 
 -30   2   4      205.94      235.67     35.47 o 
 -28   2   4       13.87       22.72      7.60 o 
 -26   2   4     3621.98     3545.00     66.07 o 
 -24   2   4      639.27      643.50     22.69 o 
 -22   2   4     1608.91     1617.32     84.22 o 
 -20   2   4      146.04      211.75     17.88 o 
 -18   2   4     2642.46     3063.16     70.09 o 
 -16   2   4       69.40       42.95      4.46 o 
 -14   2   4     1184.39     1269.35     31.25 o 
 -12   2   4    14441.28    14303.89     72.90 o 
 -10   2   4     6424.99     6749.72     63.08 o 
  -8   2   4     8547.92     8151.19     77.60 o 
  -6   2   4    11830.23    11573.79     78.32 o 
  -4   2   4     6825.70     6643.46     60.26 o 
  -2   2   4      655.63      514.14     22.58 o 
   0   2   4     5065.37     5051.94     52.31 o 
   2   2   4     7055.64     6984.81     73.58 o 
   4   2   4     2829.82     3103.83     32.76 o 
   6   2   4     5553.97     5826.74     81.45 o 
   8   2   4     3503.25     3783.78     45.84 o 
  10   2   4     5223.66     4729.28    100.50 o 
  12   2   4     1590.38     1467.82     27.56 o 
  14   2   4     1462.63     1512.09     34.66 o 
  16   2   4      667.02      708.05     33.93 o 
  18   2   4      432.75      447.03     22.42 o 
  20   2   4      812.56      764.66     31.57 o 
  22   2   4      137.64      117.84     12.40 o 
  24   2   4      289.73      302.60     16.10 o 
  26   2   4      170.33      134.79     11.39 o 
  28   2   4     1510.28     1437.51     53.99 o 
  30   2   4      284.67      312.17     30.27 o 
  32   2   4      449.57      456.33     31.94 o 
  34   2   4      185.41      225.46     21.58 o 
  36   2   4       43.90       71.73     12.95 o 
  38   2   4      128.98      167.57     21.07 o 
  40   2   4       55.65       66.10     19.90 o 
 -43   3   4       17.27       32.60     12.35 o 
 -41   3   4        3.85       23.43      6.12 o 
 -39   3   4      142.89      128.92     19.06 o 
 -37   3   4      182.63      208.28     42.59 o 
 -35   3   4      416.90      426.33     26.68 o 
 -33   3   4      187.92      249.95     26.15 o 
 -31   3   4      309.40      397.81     41.61 o 
 -29   3   4     1030.78      993.55     25.22 o 
 -27   3   4     1529.89     1563.56     38.39 o 
 -25   3   4     1256.14     1185.24     32.53 o 
 -23   3   4      571.79      575.23     27.90 o 
 -21   3   4      284.60      231.96     13.45 o 
 -19   3   4      589.87      485.49     17.59 o 
 -17   3   4      885.64      770.75     25.48 o 
 -15   3   4      367.35      377.74     13.50 o 
 -13   3   4    13092.34    14955.50     99.14 o 
 -11   3   4     4211.71     4480.82     48.49 o 
  -9   3   4    14020.54    15161.64     93.14 o 
  -7   3   4      140.71      162.62      7.05 o 
  -5   3   4      492.05      478.84     14.42 o 
  -3   3   4    15207.55    16464.16    114.40 o 
  -1   3   4    10770.48    11236.57     74.86 o 
   1   3   4    16511.79    18531.28    174.62 o 
   3   3   4      779.14      666.98     19.27 o 
   5   3   4    18681.25    19994.29    170.59 o 
   7   3   4      299.86      257.76     11.67 o 
   9   3   4    22078.79    25824.44    440.41 o 
  11   3   4    11933.46    12139.83    104.24 o 
  13   3   4     6344.73     6836.20    131.39 o 
  15   3   4     9537.63    10693.43    239.85 o 
  17   3   4     2280.79     2286.44     46.60 o 
  19   3   4     5479.11     4903.41     86.12 o 
  21   3   4      689.73      741.92     31.96 o 
  23   3   4      202.51      169.56     17.68 o 
  25   3   4     3191.68     3048.43     55.60 o 
  27   3   4      209.69      158.52     14.11 o 
  29   3   4      149.75      182.78     20.53 o 
  31   3   4      232.08      267.43     28.30 o 
  33   3   4      145.81      177.34     20.76 o 
  35   3   4       81.82       92.98     13.87 o 
  37   3   4      118.24       65.64     18.10 o 
  39   3   4      107.21      190.04    406.21 o 
 -42   4   4       16.62       61.40     20.05 o 
 -40   4   4       65.56       46.91     16.24 o 
 -38   4   4       23.39       41.95      9.23 o 
 -36   4   4       21.55       53.26     15.40 o 
 -34   4   4      543.58      529.81     34.75 o 
 -32   4   4       35.41       49.02      9.00 o 
 -30   4   4      169.95      182.80     14.42 o 
 -28   4   4     1845.74     1787.59     63.25 o 
 -26   4   4     2684.11     2492.43     77.57 o 
 -24   4   4       51.72       37.54      3.71 o 
 -22   4   4       22.82       34.99      7.09 o 
 -20   4   4        1.01       16.50      4.42 o 
 -18   4   4      716.38      598.18     21.03 o 
 -16   4   4     3549.32     3287.46     43.07 o 
 -14   4   4     1805.14     1818.76     28.82 o 
 -12   4   4     6908.71     6408.50     43.98 o 
 -10   4   4     1357.84     1308.39     23.52 o 
  -8   4   4     6319.45     6403.97     66.30 o 
  -6   4   4    11146.96    11266.52     68.42 o 
  -4   4   4     8490.33     8447.80     69.84 o 
  -2   4   4      450.92      335.59     11.42 o 
   0   4   4     1285.69     1124.53     21.99 o 
   2   4   4     3981.62     3830.42     64.55 o 
   4   4   4     3779.73     3760.28     61.79 o 
   6   4   4     4314.60     4348.70     74.73 o 
   8   4   4      853.67      705.29     17.90 o 
  10   4   4     4756.83     4782.06     79.45 o 
  12   4   4     3367.32     3512.89     79.91 o 
  14   4   4      578.77      582.11     27.62 o 
  16   4   4     1484.07     1557.23     50.78 o 
  18   4   4      772.42      795.31     52.98 o 
  20   4   4      118.73       96.57     13.72 o 
  22   4   4      205.44      234.68     22.80 o 
  24   4   4      555.56      509.93     37.71 o 
  26   4   4      615.92      597.70     40.56 o 
  28   4   4      964.78      959.41     41.64 o 
  30   4   4      771.75      806.95     35.45 o 
  32   4   4       75.18       80.99     12.24 o 
  34   4   4      129.40      167.75     23.01 o 
  36   4   4       46.28       62.97     15.19 o 
  38   4   4       22.50       29.37      8.31 o 
  40   4   4       11.03       36.82     21.44 o 
 -43   5   4       54.90       54.11      9.15 o 
 -41   5   4       11.37       28.12      8.96 o 
 -39   5   4       71.62       63.01     18.60 o 
 -37   5   4      181.93      166.89     20.66 o 
 -35   5   4      363.83      372.85     32.47 o 
 -33   5   4       62.22       62.31     11.08 o 
 -31   5   4      172.30      222.73     17.09 o 
 -29   5   4      433.05      435.60     33.31 o 
 -27   5   4       44.04       30.88      4.69 o 
 -25   5   4      838.87      854.21     33.34 o 
 -23   5   4     1603.24     1509.18     45.04 o 
 -21   5   4     3231.10     3279.40     42.65 o 
 -19   5   4      198.10      178.82     10.56 o 
 -17   5   4     2410.71     2507.27     61.42 o 
 -15   5   4      582.44      701.36     23.36 o 
 -13   5   4      513.85      514.44     17.77 o 
 -11   5   4      626.45      672.57     19.44 o 
  -9   5   4      421.61      377.10     12.38 o 
  -7   5   4     3193.86     3494.85     63.36 o 
  -5   5   4     1153.84     1355.62     25.64 o 
  -3   5   4      472.29      437.93     15.95 o 
  -1   5   4     1563.95     1660.99     35.07 o 
   1   5   4      782.69      706.10     23.84 o 
   3   5   4     2913.03     2734.33     40.84 o 
   5   5   4     3381.57     3523.98     66.77 o 
   7   5   4     1331.38     1447.49     25.19 o 
   9   5   4     2697.95     2934.70     54.31 o 
  11   5   4      149.25      152.31      8.45 o 
  13   5   4     2854.34     3480.69    175.24 o 
  15   5   4     1903.69     1868.14     46.27 o 
  17   5   4      739.19      850.95     32.69 o 
  19   5   4      315.35      246.34     16.43 o 
  21   5   4      860.79      906.87     42.54 o 
  23   5   4       22.66       45.93      7.16 o 
  25   5   4      290.16      284.87     16.63 o 
  27   5   4      178.62      154.44     14.52 o 
  29   5   4      180.35      172.07     16.71 o 
  31   5   4      112.94      111.05     24.56 o 
  33   5   4      116.29       90.70     13.80 o 
  35   5   4       86.19       55.26     11.18 o 
  37   5   4      115.93       88.60     17.14 o 
  39   5   4       46.23       67.21     13.13 o 
 -42   6   4       44.05       39.50      8.58 o 
 -40   6   4        5.49       32.48      8.24 o 
 -38   6   4      369.46      321.67     51.71 o 
 -36   6   4       31.84       45.06      7.65 o 
 -34   6   4      239.52      234.63     32.91 o 
 -32   6   4       11.09       29.07      7.15 o 
 -30   6   4        9.95       24.91      5.54 o 
 -28   6   4     1539.46     1648.76     51.91 o 
 -26   6   4     1147.46     1254.86     37.55 o 
 -24   6   4     1374.63     1500.39     45.81 o 
 -22   6   4    11571.78    11560.53    320.62 o 
 -20   6   4     2581.51     2350.48     41.50 o 
 -18   6   4     4311.24     4156.57     62.74 o 
 -16   6   4       34.72       41.92      3.23 o 
 -14   6   4     1034.64     1123.60     26.84 o 
 -12   6   4      697.74      607.95     22.90 o 
 -10   6   4      871.00     1114.46     27.31 o 
  -8   6   4     5010.87     6042.04     83.85 o 
  -6   6   4     2741.90     2667.72     41.32 o 
  -4   6   4     6884.15     7393.80     49.32 o 
  -2   6   4     1590.91     1777.60     31.39 o 
   0   6   4     3512.17     3900.43     57.56 o 
   2   6   4    10156.85     9662.35     70.97 o 
   4   6   4     2750.60     2408.20     42.96 o 
   6   6   4     1828.86     1911.91     36.74 o 
   8   6   4    21779.11    22870.59    386.84 o 
  10   6   4      131.95      113.71      7.86 o 
  12   6   4    12188.62    12581.91    212.26 o 
  14   6   4     4668.85     4572.29     80.01 o 
  16   6   4     6570.49     7021.39    120.99 o 
  18   6   4     6781.91     6865.78     88.85 o 
  20   6   4       39.04       48.14      8.00 o 
  22   6   4     1027.99      945.39     37.07 o 
  24   6   4     2030.99     1976.36     51.39 o 
  26   6   4      618.22      672.28     30.43 o 
  28   6   4      232.24      225.05     17.62 o 
  30   6   4      668.73      735.52     37.32 o 
  32   6   4       52.52       51.39      8.41 o 
  34   6   4       43.09       41.30     19.56 o 
  36   6   4      176.86      180.22     20.17 o 
  38   6   4      104.01       68.77     19.30 o 
 -41   7   4       21.83       45.99     14.60 o 
 -39   7   4       42.39       47.84     16.12 o 
 -37   7   4      188.08      243.44     42.80 o 
 -35   7   4      243.31      231.71     26.60 o 
 -33   7   4      301.71      319.28     26.71 o 
 -31   7   4       22.34       37.50      8.08 o 
 -29   7   4      372.65      249.11     20.41 o 
 -27   7   4      135.81      159.29     13.07 o 
 -25   7   4      892.76      964.14     37.45 o 
 -23   7   4     2833.50     2726.78    106.82 o 
 -21   7   4     6472.06     6985.21    103.53 o 
 -19   7   4     2519.87     2397.50     31.04 o 
 -17   7   4     4099.82     4328.05     83.94 o 
 -15   7   4      709.97      668.30     32.04 o 
 -13   7   4     2083.34     2218.81     42.61 o 
 -11   7   4     1199.80     1251.50     29.64 o 
  -9   7   4     3331.71     3014.45     58.01 o 
  -7   7   4     6405.10     6382.59    156.04 o 
  -5   7   4     2337.18     2194.34     35.69 o 
  -3   7   4     2404.53     2441.02     39.27 o 
  -1   7   4     1158.54     1246.66     28.09 o 
   1   7   4      946.30      844.45     21.73 o 
   3   7   4      630.71      692.91     20.29 o 
   5   7   4      189.08      209.16     11.71 o 
   7   7   4     1113.51     1227.93     66.47 o 
   9   7   4      397.93      394.45     20.70 o 
  11   7   4      935.93      854.14     34.08 o 
  13   7   4     1960.08     2166.95     47.99 o 
  15   7   4       15.54       15.08      5.52 o 
  17   7   4     1605.47     1707.76     58.28 o 
  19   7   4      143.44      128.65     12.30 o 
  21   7   4      857.44      943.69     41.16 o 
  23   7   4      874.32      915.68     43.34 o 
  25   7   4      358.62      392.38     22.96 o 
  27   7   4       93.45      110.51     10.47 o 
  29   7   4      204.02      176.65     14.61 o 
  31   7   4      120.76      114.14     18.94 o 
  33   7   4      104.54      120.57     18.59 o 
  35   7   4       33.12       36.32      9.12 o 
  37   7   4        0.68       17.23      6.90 o 
  39   7   4        3.78       26.23     11.70 o 
 -40   8   4       26.28       56.56     19.72 o 
 -38   8   4        2.02       60.01     15.75 o 
 -36   8   4      179.79      174.81     32.08 o 
 -34   8   4       70.77       76.91     24.18 o 
 -32   8   4       69.98       74.26     20.05 o 
 -30   8   4      597.56      552.44     36.84 o 
 -28   8   4     2061.05     2254.59     67.52 o 
 -26   8   4      106.10       93.14      9.89 o 
 -24   8   4      699.41      758.12     34.21 o 
 -22   8   4       50.47       52.65      6.95 o 
 -20   8   4     1528.72     1486.12     46.36 o 
 -18   8   4      226.31      224.71     16.03 o 
 -16   8   4      887.69      900.31     25.85 o 
 -14   8   4      338.80      319.45     16.10 o 
 -12   8   4     1035.57      992.52     37.61 o 
 -10   8   4     1681.67     1671.36     44.35 o 
  -8   8   4     3511.94     3619.17     57.05 o 
  -6   8   4     3709.02     3206.47     65.25 o 
  -4   8   4     2831.41     2745.47     59.41 o 
  -2   8   4      403.48      373.15     15.98 o 
   0   8   4      630.90      638.68     20.73 o 
   2   8   4      509.15      562.89     27.10 o 
   4   8   4      859.06      891.08     29.76 o 
   6   8   4     1175.27     1093.15     30.62 o 
   8   8   4      292.94      302.55     19.18 o 
  10   8   4      993.46      915.59     29.18 o 
  12   8   4      700.91      750.32     39.96 o 
  14   8   4      131.82      124.50     10.17 o 
  16   8   4      885.14      934.69     39.45 o 
  18   8   4      974.48      958.19     42.75 o 
  20   8   4      466.47      456.81     21.87 o 
  22   8   4       46.06       84.96      8.81 o 
  24   8   4      723.93      629.55     28.95 o 
  26   8   4      437.93      386.56     22.15 o 
  28   8   4      160.31      196.40     21.01 o 
  30   8   4      515.87      523.37     33.64 o 
  32   8   4      266.11      235.87     24.57 o 
  34   8   4       60.41       53.72     10.56 o 
  36   8   4      107.84       86.44     26.39 o 
  38   8   4       17.59       37.94      7.47 o 
 -39   9   4        4.19       42.91     11.90 o 
 -37   9   4       45.74       95.35     31.46 o 
 -35   9   4      178.81      159.46     33.40 o 
 -33   9   4       11.69       31.56     14.24 o 
 -31   9   4      858.10     1032.31     43.69 o 
 -29   9   4     1338.46     1333.07     43.95 o 
 -27   9   4       27.62       27.36      9.23 o 
 -25   9   4     2646.33     2895.41     55.45 o 
 -23   9   4     2865.23     3186.89     95.85 o 
 -21   9   4     1120.72     1130.27     34.72 o 
 -19   9   4     3673.80     3746.16     62.07 o 
 -17   9   4      153.95      169.19      9.65 o 
 -15   9   4     2053.00     1939.49     46.57 o 
 -13   9   4      454.90      438.66     26.34 o 
 -11   9   4      235.72      237.68     15.73 o 
  -9   9   4     2468.72     2501.70     81.94 o 
  -7   9   4     1275.30     1286.08     42.88 o 
  -5   9   4     3930.19     4221.56     61.78 o 
  -3   9   4     1032.93     1083.21     51.14 o 
  -1   9   4     3652.39     4168.92     79.89 o 
   1   9   4     5477.09     5524.55    118.69 o 
   3   9   4     1711.49     1674.14     48.33 o 
   5   9   4     1912.73     1943.59     72.55 o 
   7   9   4     1372.84     1241.59     31.19 o 
   9   9   4     1331.41     1155.92     44.97 o 
  11   9   4      158.36      160.09     13.14 o 
  13   9   4       97.81       94.87     10.42 o 
  15   9   4     6428.92     6744.21    127.07 o 
  17   9   4      431.90      429.31     17.06 o 
  19   9   4     1466.54     1364.15     39.86 o 
  21   9   4     1028.57      905.84     38.38 o 
  23   9   4      413.13      422.21     22.88 o 
  25   9   4      842.93      822.30     36.24 o 
  27   9   4      274.56      238.05     18.26 o 
  29   9   4      503.97      567.44     34.67 o 
  31   9   4       90.71       98.83     12.62 o 
  33   9   4       63.44       54.02     10.48 o 
  35   9   4       55.34       63.71     11.00 o 
  37   9   4      141.19       92.40     18.40 o 
 -38  10   4       48.11       51.93     10.19 o 
 -36  10   4      143.62      179.55     21.22 o 
 -34  10   4       67.72       71.99     16.91 o 
 -32  10   4      133.15      137.61     18.22 o 
 -30  10   4      215.43      202.26     24.12 o 
 -28  10   4     1444.85     1412.86     61.01 o 
 -26  10   4      704.81      680.71     32.18 o 
 -24  10   4     1292.93     1379.72     39.47 o 
 -22  10   4       71.42       56.01     11.68 o 
 -20  10   4      823.38      784.59     32.16 o 
 -18  10   4     3004.11     3253.03     85.38 o 
 -16  10   4       16.97       24.97      6.49 o 
 -14  10   4      464.16      487.00     38.94 o 
 -12  10   4     3084.45     3259.39     72.05 o 
 -10  10   4      165.60      178.31     16.44 o 
  -8  10   4      496.92      516.14     30.02 o 
  -6  10   4        1.66       21.42      8.55 o 
  -4  10   4      752.75      892.85     34.42 o 
  -2  10   4     1547.01     1473.31     35.80 o 
   0  10   4     3953.24     3762.33     63.82 o 
   2  10   4      410.41      341.65     16.48 o 
   4  10   4      352.90      293.29     20.45 o 
   6  10   4     1230.36     1283.00     47.45 o 
   8  10   4      165.49      118.72     16.94 o 
  10  10   4       36.44       31.52      9.91 o 
  12  10   4      613.91      590.84     35.94 o 
  14  10   4     1293.87     1257.74     42.55 o 
  16  10   4      839.97      921.55     37.79 o 
  18  10   4      365.18      366.61     17.53 o 
  20  10   4      617.01      572.82     24.66 o 
  22  10   4       95.74       86.26      8.95 o 
  24  10   4     1187.30     1246.14     39.89 o 
  26  10   4      264.92      256.03     16.80 o 
  28  10   4      387.68      368.73     28.44 o 
  30  10   4       12.22       47.21      7.97 o 
  32  10   4        8.17       34.40      6.22 o 
  34  10   4       21.73       43.43      9.40 o 
  36  10   4       51.18       65.91     13.07 o 
 -37  11   4        2.19       38.13     15.06 o 
 -35  11   4       42.20       61.37     20.49 o 
 -33  11   4      371.70      346.14     37.17 o 
 -31  11   4      342.58      340.75     51.35 o 
 -29  11   4      287.91      314.82     28.66 o 
 -27  11   4      263.81      293.83     26.69 o 
 -25  11   4      136.28      183.48     18.49 o 
 -23  11   4      396.73      369.69     25.94 o 
 -21  11   4     1250.37     1347.31     42.57 o 
 -19  11   4      772.90      804.00     21.08 o 
 -17  11   4      488.39      503.22     25.69 o 
 -15  11   4      558.92      635.96     38.40 o 
 -13  11   4      348.37      356.45     27.25 o 
 -11  11   4      407.58      430.88     27.48 o 
  -9  11   4     1070.12     1235.74     47.59 o 
  -7  11   4     1065.25     1156.26     47.00 o 
  -5  11   4      125.23       98.02     10.62 o 
  -3  11   4      459.85      406.55     21.87 o 
  -1  11   4     1582.80     1545.51     36.36 o 
   1  11   4      559.03      568.16     24.49 o 
   3  11   4     1045.70     1080.17     36.03 o 
   5  11   4      268.70      347.68     19.45 o 
   7  11   4      379.92      305.38     18.23 o 
   9  11   4     1417.82     1507.80     48.84 o 
  11  11   4      797.16      832.54     39.82 o 
  13  11   4      313.70      282.44     19.34 o 
  15  11   4      200.71      153.94     13.52 o 
  17  11   4      259.59      298.92     15.69 o 
  19  11   4       68.11       77.21      8.85 o 
  21  11   4      935.89     1011.86     40.70 o 
  23  11   4       52.02       60.07     10.75 o 
  25  11   4      644.90      625.71     36.98 o 
  27  11   4       83.57       90.24     11.52 o 
  29  11   4       35.64       35.92     12.10 o 
  31  11   4       18.64       12.82      8.33 o 
  33  11   4      159.42      132.28     16.09 o 
  35  11   4       80.40       58.28     10.47 o 
 -36  12   4        4.61       30.36      9.78 o 
 -34  12   4      237.67      182.10     31.41 o 
 -32  12   4      709.38      647.00     51.61 o 
 -30  12   4      179.80      169.69     21.19 o 
 -28  12   4     1039.02     1343.20     71.42 o 
 -26  12   4      763.03      765.27     39.78 o 
 -24  12   4       33.83       33.68      9.07 o 
 -22  12   4      151.28      164.90     23.76 o 
 -20  12   4     1212.04     1198.75     39.40 o 
 -18  12   4       21.18       16.11      6.61 o 
 -16  12   4     1028.16     1039.00     48.99 o 
 -14  12   4      619.37      546.52     36.45 o 
 -12  12   4      366.02      350.36     38.14 o 
 -10  12   4       10.13       29.28      7.18 o 
  -8  12   4       99.09       84.41     11.03 o 
  -6  12   4      694.18      766.68     34.35 o 
  -4  12   4       80.33      112.00     13.81 o 
  -2  12   4     1032.72     1047.15     31.01 o 
   0  12   4     1289.54     1323.61     40.99 o 
   2  12   4     1421.08     1388.79     39.74 o 
   4  12   4       61.75      108.99     11.42 o 
   6  12   4     2373.22     2613.60     77.94 o 
   8  12   4     7084.85     7082.15    135.13 o 
  10  12   4      722.65      663.67     28.24 o 
  12  12   4       94.02       74.19     11.56 o 
  14  12   4      905.22      926.46     45.10 o 
  16  12   4      338.19      364.91     22.03 o 
  18  12   4      356.12      394.15     24.68 o 
  20  12   4      271.40      217.02     15.92 o 
  22  12   4       86.86       67.24      9.54 o 
  24  12   4      317.43      339.32     22.38 o 
  26  12   4       89.70       63.73      8.52 o 
  28  12   4      125.23      126.84     15.37 o 
  30  12   4      166.94      162.50     14.27 o 
  32  12   4      147.89      145.84     18.64 o 
  34  12   4      105.76      105.02     16.17 o 
 -35  13   4       32.70       52.58     12.73 o 
 -33  13   4        5.14       61.79     15.75 o 
 -31  13   4       40.81       48.27     13.28 o 
 -29  13   4      152.05      190.11     23.85 o 
 -27  13   4       30.57       29.86      9.67 o 
 -25  13   4      706.24      755.50     33.06 o 
 -23  13   4      696.13      745.55     33.96 o 
 -21  13   4       57.22       47.76     10.62 o 
 -19  13   4      575.94      622.48     32.96 o 
 -17  13   4     1193.23     1326.14     42.53 o 
 -15  13   4      326.21      299.18     21.42 o 
 -13  13   4       90.65       69.10      9.60 o 
 -11  13   4      685.78      710.79     39.58 o 
  -9  13   4      184.09      176.03     15.54 o 
  -7  13   4      162.37      126.00     15.23 o 
  -5  13   4      674.21      799.12     39.78 o 
  -3  13   4     1456.78     1611.35     55.72 o 
  -1  13   4       49.49       40.20      4.67 o 
   1  13   4      208.52      271.61     18.44 o 
   3  13   4     1783.40     1801.96     54.61 o 
   5  13   4       14.42       25.47      5.31 o 
   7  13   4     1157.60     1172.79     34.45 o 
   9  13   4      124.45      109.63     10.68 o 
  11  13   4     2429.51     2419.91     58.73 o 
  13  13   4        2.39       28.55      9.06 o 
  15  13   4      435.00      484.75     17.32 o 
  17  13   4       85.56       81.31      9.76 o 
  19  13   4      247.53      304.26     16.21 o 
  21  13   4        0.59       34.79      6.36 o 
  23  13   4      263.48      297.02     21.36 o 
  25  13   4      643.32      608.15     95.71 o 
  27  13   4      283.38      288.18     27.41 o 
  29  13   4       43.52       44.23     13.15 o 
  31  13   4       24.91       36.23      9.94 o 
  33  13   4       13.01       25.57      8.44 o 
 -34  14   4       32.65       55.77     14.19 o 
 -32  14   4       89.58       77.69     13.85 o 
 -30  14   4       31.02       46.39     22.17 o 
 -28  14   4       29.69       46.55     11.33 o 
 -26  14   4      152.38      192.65     20.73 o 
 -24  14   4       77.77       60.66     10.61 o 
 -22  14   4       93.31       91.98     15.63 o 
 -20  14   4      110.78       85.78     17.70 o 
 -18  14   4      748.83      752.97     30.88 o 
 -16  14   4       62.42       40.05      9.25 o 
 -14  14   4      235.95      249.20     21.16 o 
 -12  14   4      948.53     1070.27     67.67 o 
 -10  14   4      499.44      556.27     26.92 o 
  -8  14   4     1138.64     1254.68     41.23 o 
  -6  14   4      435.58      464.79     24.66 o 
  -4  14   4     1950.23     1880.31     59.03 o 
  -2  14   4     1509.02     1557.02     43.90 o 
   0  14   4      325.25      378.05     16.02 o 
   2  14   4     1349.21     1549.69     47.21 o 
   4  14   4     1040.63     1049.40     30.02 o 
   6  14   4       39.70       48.57      9.01 o 
   8  14   4      289.10      316.38     16.10 o 
  10  14   4      274.84      260.80     17.93 o 
  12  14   4      180.43      171.86     14.12 o 
  14  14   4       48.36       53.56     13.06 o 
  16  14   4      122.61      137.88     22.85 o 
  18  14   4      649.20      563.55     44.68 o 
  20  14   4      258.14      237.33     20.54 o 
  22  14   4      145.41      162.68     14.77 o 
  24  14   4       43.58       47.10      8.32 o 
  26  14   4       85.96       63.92     10.59 o 
  28  14   4      109.94       89.93     13.92 o 
  30  14   4       25.54       34.59      7.43 o 
 -33  15   4      100.29       80.91     24.91 o 
 -31  15   4      473.28      465.50     95.07 o 
 -29  15   4      142.93      100.11     17.26 o 
 -27  15   4      178.08      208.19     26.00 o 
 -25  15   4      534.06      583.80     39.25 o 
 -23  15   4      472.46      462.65     93.04 o 
 -21  15   4      215.70      205.77     25.38 o 
 -19  15   4        2.59       31.67      6.94 o 
 -17  15   4      429.93      393.05     27.24 o 
 -15  15   4      277.31      294.65     26.15 o 
 -13  15   4     1237.72     1255.16     38.37 o 
 -11  15   4      145.19      126.48     15.51 o 
  -9  15   4     1009.53     1040.78     47.68 o 
  -7  15   4      117.91      110.62     16.09 o 
  -5  15   4      458.96      480.20     21.46 o 
  -3  15   4      367.95      379.58     28.48 o 
  -1  15   4      232.48      205.93     19.47 o 
   1  15   4      353.48      344.59     20.46 o 
   3  15   4      903.73     1061.58     39.85 o 
   5  15   4     1479.97     1495.71     64.63 o 
   7  15   4      298.05      297.65     24.07 o 
   9  15   4     1392.75     1420.55     36.98 o 
  11  15   4      166.00      178.69     18.63 o 
  13  15   4      274.99      298.91     22.26 o 
  15  15   4      266.96      266.92     19.30 o 
  17  15   4      257.40      217.74     16.26 o 
  19  15   4       78.06       76.56     11.60 o 
  21  15   4      668.89      799.05    122.96 o 
  23  15   4      166.63      163.54     15.66 o 
  25  15   4      328.14      322.78     25.63 o 
  27  15   4      114.58       87.74     15.44 o 
  29  15   4       34.45       48.09      6.68 o 
 -30  16   4       36.85       34.59     10.70 o 
 -28  16   4      186.74      148.57     21.11 o 
 -26  16   4       43.07       63.58     12.82 o 
 -24  16   4       83.12      112.51     18.94 o 
 -22  16   4       93.65      101.54     13.63 o 
 -20  16   4      145.14      150.96     17.82 o 
 -18  16   4      424.00      439.18     32.15 o 
 -16  16   4       54.00       48.02      8.46 o 
 -14  16   4      246.92      255.63     18.62 o 
 -12  16   4      150.31      134.17     15.94 o 
 -10  16   4       95.67       71.06     12.75 o 
  -8  16   4      627.50      613.55     34.74 o 
  -6  16   4       36.43       29.76      6.58 o 
  -4  16   4      271.29      295.43     26.23 o 
  -2  16   4      266.78      274.15     19.81 o 
   0  16   4      111.87      106.16     13.37 o 
   2  16   4      103.55       88.51     11.34 o 
   4  16   4      393.61      386.18     25.87 o 
   6  16   4      123.34       97.25     16.74 o 
   8  16   4      735.95      773.50     34.06 o 
  10  16   4      208.07      187.99     20.32 o 
  12  16   4       76.46       91.89     13.12 o 
  14  16   4      198.30      226.92     16.31 o 
  16  16   4      212.34      171.10     16.30 o 
  18  16   4       71.97       75.06      9.39 o 
  20  16   4      224.98      167.87     18.83 o 
  22  16   4      449.31      418.16     52.20 o 
  24  16   4       41.76       39.03     12.99 o 
  26  16   4       67.77       91.15     15.51 o 
 -29  17   4      109.31       81.14     14.33 o 
 -27  17   4        3.52       36.91     13.45 o 
 -25  17   4       85.16       74.88     28.66 o 
 -23  17   4       13.56       25.73      8.96 o 
 -21  17   4      439.51      457.01     38.49 o 
 -19  17   4      165.78      154.13     17.16 o 
 -17  17   4      156.89      115.20     20.32 o 
 -15  17   4      402.23      500.63     37.81 o 
 -13  17   4      463.61      445.66     34.30 o 
 -11  17   4       54.06       51.66      9.78 o 
  -9  17   4      314.37      358.02     26.61 o 
  -7  17   4       90.13       98.13     13.63 o 
  -5  17   4       34.13       40.35     14.58 o 
  -3  17   4      180.86      163.30     24.60 o 
  -1  17   4       62.77       61.13     11.98 o 
   1  17   4      225.57      169.27     28.97 o 
   3  17   4      237.31      303.98     28.91 o 
   5  17   4      204.27      172.28     19.39 o 
   7  17   4      318.35      339.23     21.60 o 
   9  17   4      598.37      547.64     37.35 o 
  11  17   4       49.34       54.95      9.16 o 
  13  17   4      112.89       62.12     12.65 o 
  15  17   4       52.15       51.64     10.77 o 
  17  17   4       12.88       17.20      9.96 o 
  19  17   4       55.80       67.25     10.31 o 
  21  17   4       81.19       80.10      9.83 o 
  23  17   4       10.78       35.28      6.20 o 
  25  17   4       90.98       74.90     11.47 o 
 -26  18   4      137.23      151.36     35.29 o 
 -24  18   4      104.97       65.11     12.43 o 
 -22  18   4      343.88      386.47     77.86 o 
 -20  18   4      248.17      179.89     21.10 o 
 -18  18   4       24.55       37.53      9.77 o 
 -16  18   4       59.71       53.69      9.66 o 
 -14  18   4      128.37       98.93     15.46 o 
 -12  18   4       45.97       41.30      8.43 o 
 -10  18   4      175.86      185.57     19.73 o 
  -8  18   4       67.17      104.22     15.77 o 
  -6  18   4       34.99       42.81     11.62 o 
  -4  18   4        1.67       26.46      6.64 o 
  -2  18   4       86.20      102.54     12.74 o 
   0  18   4       10.98       33.91     11.58 o 
   2  18   4      594.49      595.52     44.07 o 
   4  18   4      228.37      215.25     21.46 o 
   6  18   4       32.64       44.66      9.34 o 
   8  18   4      166.97      168.51     18.12 o 
  10  18   4       11.70       29.47      5.79 o 
  12  18   4       89.44       91.90     20.68 o 
  14  18   4       52.53       57.29     10.14 o 
  16  18   4      239.55      233.02     20.11 o 
  18  18   4      297.00      304.19     62.02 o 
  20  18   4      196.27      205.95     27.22 o 
  22  18   4       74.76       58.92     10.77 o 
 -23  19   4       19.29       38.74     10.79 o 
 -21  19   4       47.78       89.23     14.58 o 
 -19  19   4      200.05      168.27     24.97 o 
 -17  19   4      291.32      267.36     42.07 o 
 -15  19   4       36.31       38.77      8.94 o 
 -13  19   4       97.91       86.51     24.47 o 
 -11  19   4       42.21       43.13     10.13 o 
  -9  19   4      186.73      189.34     28.68 o 
  -7  19   4      171.48      197.32     32.45 o 
  -5  19   4       52.66       78.89     13.68 o 
  -3  19   4      170.05      192.50     20.71 o 
  -1  19   4      182.81      148.03     30.15 o 
   1  19   4       70.17       48.87     12.88 o 
   3  19   4       80.07       78.08     12.83 o 
   5  19   4       83.14       70.10     17.00 o 
   7  19   4       88.65      100.89     14.60 o 
   9  19   4       26.32       30.72     16.44 o 
  11  19   4       81.43       80.87     16.75 o 
  13  19   4       22.97       31.07     11.82 o 
  15  19   4       41.80       58.54     14.45 o 
  17  19   4       62.36       76.88     15.54 o 
  19  19   4       48.65       49.42     11.67 o 
 -18  20   4        0.40       16.47      6.02 o 
 -16  20   4       33.74       40.83      9.88 o 
 -14  20   4        8.29       24.48      8.28 o 
 -12  20   4       18.55       39.41     10.96 o 
 -10  20   4        6.95       28.12      7.94 o 
  -8  20   4      132.98      149.19     21.55 o 
  -6  20   4        2.80       21.91      6.79 o 
  -4  20   4      213.66      199.26     26.85 o 
  -2  20   4      150.77      182.72     18.93 o 
   0  20   4       43.78       28.03      8.18 o 
   2  20   4       98.52      100.10     15.08 o 
   4  20   4       11.86       21.79     10.91 o 
   6  20   4       74.34       78.87     17.78 o 
   8  20   4       50.80       55.59      9.40 o 
  10  20   4        0.75       16.86      6.21 o 
  12  20   4       52.14       42.95     11.27 o 
  14  20   4       28.02       24.73      7.20 o 
  16  20   4      151.66      134.44     21.96 o 
 -15  21   4       71.37       86.08     24.09 o 
 -13  21   4       40.40       52.49     12.91 o 
 -11  21   4       55.04       50.37      8.21 o 
  -9  21   4      171.65      125.26     43.79 o 
  -7  21   4       51.36       42.12      7.66 o 
  -5  21   4       22.32       50.76      9.66 o 
  -3  21   4       45.04       39.88     11.71 o 
  -1  21   4       23.28       33.50      9.49 o 
   1  21   4       74.04       44.12     12.00 o 
   3  21   4      122.89      108.21     14.91 o 
   5  21   4       35.32       54.06     14.04 o 
   7  21   4       81.87       58.08     12.82 o 
   9  21   4       42.21       55.93     17.51 o 
  11  21   4        5.90       46.23     12.70 o 
  -6  22   4       95.99       70.73     15.02 o 
  -4  22   4       45.94       58.29     12.40 o 
  -2  22   4       24.45       29.35     11.10 o 
   0  22   4       14.59       46.01     11.99 o 
   2  22   4       99.15       70.56     12.45 o 
 -42   0   5        1.30       70.47     16.03 o 
 -40   0   5        1.73       32.87     14.40 o 
 -38   0   5      104.39       88.12    201.54 o 
 -36   0   5        0.48       47.55     15.56 o 
 -34   0   5      276.87      320.42     71.81 o 
 -32   0   5      393.11      424.90    108.16 o 
 -30   0   5     1545.16     1649.48     91.00 o 
 -28   0   5      401.14      339.49     25.82 o 
 -26   0   5      330.43      310.31     31.02 o 
 -24   0   5        4.14       18.95      5.44 o 
 -22   0   5     2363.03     2470.57     64.51 o 
 -20   0   5      563.88      480.92     27.37 o 
 -18   0   5     2037.14     2100.78     52.65 o 
 -16   0   5      284.35      290.48     18.63 o 
 -14   0   5     4292.97     4474.23    142.60 o 
 -12   0   5     7623.88     8237.34    135.24 o 
 -10   0   5    29963.53    43278.45   3771.89 o 
  -8   0   5     3727.43     3861.09     72.51 o 
  -6   0   5     1000.67     1095.09     58.65 o 
  -4   0   5     8602.87     9262.61    111.83 o 
  -2   0   5     4650.84     5074.59     79.43 o 
   0   0   5     4401.79     4490.71     94.07 o 
   2   0   5    27827.97    33125.84    341.81 o 
   4   0   5      279.69      245.30     16.52 o 
   6   0   5     6191.70     7255.63    125.69 o 
   8   0   5     1786.08     1840.21     83.65 o 
  10   0   5     1313.95     1572.40     42.91 o 
  12   0   5     1001.05      898.25     39.93 o 
  14   0   5     4153.32     4486.33     80.39 o 
  16   0   5      533.53      666.97     42.94 o 
  18   0   5       35.80       34.73      6.17 o 
  20   0   5      512.15      474.52     41.31 o 
  22   0   5     3414.01     3428.47    486.82 o 
  24   0   5     4764.15     4854.16    201.29 o 
  26   0   5     1051.29     1008.95    104.69 o 
  28   0   5     3735.94     3716.99    157.00 o 
  30   0   5      108.02       70.99     14.49 o 
  32   0   5      778.40      725.21     80.08 o 
  34   0   5        0.30       32.70     11.60 o 
  36   0   5      119.66      119.46     25.64 o 
  38   0   5       34.25       38.65     19.23 o 
 -43   1   5      142.27      173.81     31.70 o 
 -41   1   5       11.98       26.44     15.67 o 
 -39   1   5       62.86       48.69      9.34 o 
 -37   1   5       80.19       64.61     11.24 o 
 -35   1   5      568.29      540.68     28.20 o 
 -33   1   5       17.14       15.81      8.72 o 
 -31   1   5      818.73      982.05   2115.18 o 
 -29   1   5      556.01      550.00     30.55 o 
 -27   1   5     1810.78     1759.08     41.90 o 
 -25   1   5     1002.46      962.41     31.86 o 
 -23   1   5      668.86      696.60     23.57 o 
 -21   1   5     1837.75     1760.24     38.39 o 
 -19   1   5     1212.49     1199.91     31.97 o 
 -17   1   5      987.75      998.66     30.09 o 
 -15   1   5     2183.67     2028.26     39.20 o 
 -13   1   5      996.70      943.14     25.39 o 
 -11   1   5     4842.18     5443.83     65.18 o 
  -9   1   5     2141.45     2148.35     31.69 o 
  -7   1   5     1902.23     1955.61     35.97 o 
  -5   1   5      188.71      245.19     10.14 o 
  -3   1   5     1459.67     1417.36     33.55 o 
  -1   1   5     5004.18     4719.46     82.45 o 
   1   1   5     4596.11     4803.33     87.58 o 
   3   1   5     5242.70     5104.20    106.71 o 
   5   1   5      147.06      246.24      9.35 o 
   7   1   5     3300.14     3545.58     49.63 o 
   9   1   5      401.89      412.50     14.94 o 
  11   1   5      736.93      749.89     24.75 o 
  13   1   5      901.63      794.40     27.24 o 
  15   1   5     1403.06     1271.45     32.48 o 
  17   1   5      470.60      655.65     32.31 o 
  19   1   5      132.97      122.87     10.11 o 
  21   1   5       58.78       80.09     13.07 o 
  23   1   5      244.09      247.04     24.21 o 
  25   1   5     2311.19     2577.80    157.87 o 
  27   1   5      157.50      178.99     16.75 o 
  29   1   5      425.65      458.03     33.37 o 
  31   1   5      358.34      343.87     22.26 o 
  33   1   5      237.19      209.50     22.93 o 
  35   1   5       72.37       68.91     13.37 o 
  37   1   5       47.92       47.38      9.48 o 
  39   1   5       51.70       42.21      9.52 o 
 -42   2   5       57.99       74.47     10.49 o 
 -40   2   5       99.11      140.89     14.31 o 
 -38   2   5      182.98      193.45     23.71 o 
 -36   2   5      345.92      342.49     32.75 o 
 -34   2   5       60.62       46.89      9.46 o 
 -32   2   5       15.77       26.88      7.15 o 
 -30   2   5      862.64      787.39     37.66 o 
 -28   2   5     1648.34     1796.66     45.52 o 
 -26   2   5     1180.55     1104.12     30.81 o 
 -24   2   5        5.33       18.70      5.52 o 
 -22   2   5     1334.07     1216.67     33.33 o 
 -20   2   5     1004.45     1037.63     32.77 o 
 -18   2   5     3013.21     3142.82     47.69 o 
 -16   2   5     1870.14     2016.86     41.06 o 
 -14   2   5     1738.31     1595.14     28.70 o 
 -12   2   5     2928.08     3224.61     44.52 o 
 -10   2   5     7390.89     7095.09     49.13 o 
  -8   2   5     1584.13     1806.37     27.50 o 
  -6   2   5     1233.22     1364.51     26.38 o 
  -4   2   5     5229.32     5498.42     75.08 o 
  -2   2   5     2253.29     1980.03     38.17 o 
   0   2   5     3947.20     3434.87     71.80 o 
   2   2   5       26.74       29.88      4.26 o 
   4   2   5     3527.31     3295.97     49.28 o 
   6   2   5     2359.77     2521.98     39.46 o 
   8   2   5      246.10      251.26     10.76 o 
  10   2   5     2456.70     2590.80     48.40 o 
  12   2   5     1375.55     1396.49     34.03 o 
  14   2   5      508.27      475.40     19.21 o 
  16   2   5      446.10      443.48     22.52 o 
  18   2   5       66.86       86.95      8.28 o 
  20   2   5      114.55      102.57     10.38 o 
  22   2   5     2762.90     2661.84     73.00 o 
  24   2   5      604.62      697.00     23.80 o 
  26   2   5     1323.01     1315.38     36.36 o 
  28   2   5     1430.77     1390.75     48.90 o 
  30   2   5       98.07       81.55     15.95 o 
  32   2   5       52.23       43.18     11.58 o 
  34   2   5      189.49      270.72     28.15 o 
  36   2   5       48.50       40.62      8.64 o 
  38   2   5       33.91       38.75      8.22 o 
 -43   3   5      164.07      172.46     18.66 o 
 -41   3   5       49.77       51.63     10.38 o 
 -39   3   5      127.38      102.38     16.83 o 
 -37   3   5      213.88      237.63     23.13 o 
 -35   3   5      290.32      236.67     22.84 o 
 -33   3   5      115.79       78.93     16.17 o 
 -31   3   5       62.69       73.57     11.55 o 
 -29   3   5      962.20      876.55     34.90 o 
 -27   3   5      393.27      342.95     19.40 o 
 -25   3   5     3049.27     2954.87     60.69 o 
 -23   3   5      451.55      443.38     23.10 o 
 -21   3   5      514.64      425.30     22.18 o 
 -19   3   5     2199.76     2440.50     44.30 o 
 -17   3   5      861.47      885.65     31.69 o 
 -15   3   5     1613.13     1547.23     34.39 o 
 -13   3   5     1398.04     1424.44     26.63 o 
 -11   3   5     1247.29     1281.46     25.96 o 
  -9   3   5     1306.62     1417.63     25.48 o 
  -7   3   5      669.94      735.17     19.19 o 
  -5   3   5     4450.39     5517.67     71.63 o 
  -3   3   5     1945.62     1874.04     37.39 o 
  -1   3   5     2583.85     2721.97     33.07 o 
   1   3   5       47.41       98.45      6.04 o 
   3   3   5     3310.62     3519.27     46.57 o 
   5   3   5    19477.96    22294.00    285.89 o 
   7   3   5      358.27      337.51     15.35 o 
   9   3   5     7066.69     7208.04    107.27 o 
  11   3   5      556.45      483.66     19.47 o 
  13   3   5      993.14      966.82     29.46 o 
  15   3   5     3282.12     3465.39     60.98 o 
  17   3   5      842.09      824.17     31.31 o 
  19   3   5     3171.83     3303.23     60.98 o 
  21   3   5      768.15      860.79     37.00 o 
  23   3   5       36.95       53.81      6.87 o 
  25   3   5     1818.58     1806.51     45.53 o 
  27   3   5      794.99      768.26     32.23 o 
  29   3   5       38.13       39.04     17.05 o 
  31   3   5      625.16      593.36     36.95 o 
  33   3   5        1.87       31.83      7.24 o 
  35   3   5      292.15      322.75     31.00 o 
  37   3   5      123.68      128.79     20.75 o 
  39   3   5       18.56       38.60      8.89 o 
 -42   4   5      328.60      355.40     68.89 o 
 -40   4   5       75.71       83.22     18.55 o 
 -38   4   5       17.97       45.48      9.12 o 
 -36   4   5      284.61      234.07     33.56 o 
 -34   4   5      269.36      273.66     22.42 o 
 -32   4   5     1011.02     1041.51     46.73 o 
 -30   4   5      188.09      151.53     15.75 o 
 -28   4   5      455.56      425.83     24.46 o 
 -26   4   5     1075.23     1073.24     32.76 o 
 -24   4   5      706.74      683.10     32.53 o 
 -22   4   5      432.86      475.09     25.40 o 
 -20   4   5      432.33      467.98     24.95 o 
 -18   4   5      222.86      276.26     13.67 o 
 -16   4   5      189.57      141.96      7.65 o 
 -14   4   5     1156.60     1186.15     28.41 o 
 -12   4   5      948.22      956.25     36.29 o 
 -10   4   5      492.58      476.68     17.57 o 
  -8   4   5      280.23      280.46     10.86 o 
  -6   4   5      217.22      286.27     11.67 o 
  -4   4   5     4147.24     4341.71     87.23 o 
  -2   4   5     3217.47     2889.55     51.59 o 
   0   4   5     1714.83     1853.90     33.86 o 
   2   4   5      729.54      845.92     28.96 o 
   4   4   5     2112.42     2547.13     61.20 o 
   6   4   5      992.74      992.97     26.96 o 
   8   4   5      378.02      369.31     14.86 o 
  10   4   5     2825.67     2873.25     52.07 o 
  12   4   5       98.75       75.07      4.80 o 
  14   4   5      292.07      320.42     18.02 o 
  16   4   5      248.51      273.81     15.85 o 
  18   4   5      248.01      233.35     15.48 o 
  20   4   5     1570.70     1613.94     58.22 o 
  22   4   5      580.95      606.45     19.77 o 
  24   4   5     1312.57     1454.49     50.85 o 
  26   4   5      110.79      109.29     10.87 o 
  28   4   5      217.99      197.30     18.98 o 
  30   4   5      104.61       96.51     13.29 o 
  32   4   5      147.74      150.38     15.15 o 
  34   4   5       39.72       38.82      9.41 o 
  36   4   5       22.11       45.52     24.83 o 
  38   4   5       78.79      104.78     15.98 o 
 -41   5   5      183.81      208.74     32.43 o 
 -39   5   5      188.81      196.93     34.01 o 
 -37   5   5      195.42      173.05     19.58 o 
 -35   5   5      108.45      115.54     22.77 o 
 -33   5   5      154.78      144.23     17.09 o 
 -31   5   5      238.40      244.55     21.43 o 
 -29   5   5     1624.69     1743.48     47.98 o 
 -27   5   5      582.09      483.57     30.02 o 
 -25   5   5      711.16      635.41     68.63 o 
 -23   5   5      415.16      408.12     20.98 o 
 -21   5   5     2651.72     2730.82     63.45 o 
 -19   5   5     2767.98     2741.49     46.25 o 
 -17   5   5     1461.03     1475.08     32.46 o 
 -15   5   5      897.73      816.59     27.29 o 
 -13   5   5      800.55      861.92     30.39 o 
 -11   5   5      648.75      560.75     21.38 o 
  -9   5   5     1597.33     1637.88     30.82 o 
  -7   5   5      197.20      197.96      8.59 o 
  -5   5   5     1653.62     1680.97     26.62 o 
  -3   5   5     5523.63     6166.21     60.17 o 
  -1   5   5     3942.66     3483.65     49.84 o 
   1   5   5     7518.21     7995.51     74.44 o 
   3   5   5     2801.47     2832.87     39.45 o 
   5   5   5      161.82      112.51      9.15 o 
   7   5   5     2707.09     2834.55     48.65 o 
   9   5   5       96.74       71.15      4.83 o 
  11   5   5      146.01      193.22     11.24 o 
  13   5   5     4138.07     3999.60     72.86 o 
  15   5   5     1211.64     1060.52     44.79 o 
  17   5   5     1405.09     1502.38     53.08 o 
  19   5   5     3152.53     3113.24     59.26 o 
  21   5   5       64.02       46.97      7.26 o 
  23   5   5      735.27      727.46     31.54 o 
  25   5   5      392.98      439.93     29.33 o 
  27   5   5      233.96      216.05     17.68 o 
  29   5   5        4.39       19.13      8.38 o 
  31   5   5       78.40       69.68     12.81 o 
  33   5   5        6.60       38.59     10.22 o 
  35   5   5      389.66      419.34     34.92 o 
  37   5   5       87.09       72.36     11.36 o 
 -42   6   5        4.87       13.84     12.91 o 
 -40   6   5       35.07       35.75     13.60 o 
 -38   6   5       60.73       41.37     11.23 o 
 -36   6   5      279.00      275.02     26.99 o 
 -34   6   5       89.68      120.78     15.02 o 
 -32   6   5      134.60      155.41     18.91 o 
 -30   6   5      130.90      121.33     12.32 o 
 -28   6   5       15.67       33.83      6.49 o 
 -26   6   5      225.21      173.02     14.39 o 
 -24   6   5      788.70      776.69     36.79 o 
 -22   6   5     7606.56     7542.41    174.30 o 
 -20   6   5     4651.57     5010.75    101.39 o 
 -18   6   5      617.85      560.31     25.49 o 
 -16   6   5     1331.21     1539.29     36.47 o 
 -14   6   5      470.32      372.87     19.60 o 
 -12   6   5     3118.76     2969.83     56.77 o 
 -10   6   5     1959.88     2033.83     41.88 o 
  -8   6   5      891.25     1093.21     28.03 o 
  -6   6   5      424.32      505.61     29.01 o 
  -4   6   5     1603.29     1679.86     29.83 o 
  -2   6   5     8361.17     8723.26     81.31 o 
   0   6   5     4582.36     6072.31     62.37 o 
   2   6   5      347.41      285.84     14.73 o 
   4   6   5     3101.50     3347.20     38.73 o 
   6   6   5     5119.26     5449.80     63.73 o 
   8   6   5     1225.12     1196.55     36.52 o 
  10   6   5     3459.22     3576.23     59.54 o 
  12   6   5     4447.31     4430.33     81.06 o 
  14   6   5     2171.04     2059.72     36.52 o 
  16   6   5     4019.04     4011.24     53.39 o 
  18   6   5     4217.05     4401.17     77.80 o 
  20   6   5       62.16       80.26     10.03 o 
  22   6   5      604.89      600.35     25.15 o 
  24   6   5      757.83      827.62     38.99 o 
  26   6   5      177.80      192.59     16.22 o 
  28   6   5      440.61      466.77     36.31 o 
  30   6   5       74.98       89.17     16.22 o 
  32   6   5       78.17       68.96     10.25 o 
  34   6   5       43.58       69.54     16.23 o 
  36   6   5      115.41       84.44     19.48 o 
  38   6   5       50.26       38.69      7.23 o 
 -41   7   5      141.01      161.54     19.99 o 
 -39   7   5       41.24       44.41     11.11 o 
 -37   7   5       51.41       64.07     18.85 o 
 -35   7   5      240.05      241.65     23.50 o 
 -33   7   5        3.89       18.95      9.95 o 
 -31   7   5      681.19      659.98     32.79 o 
 -29   7   5       92.37       91.27     10.21 o 
 -27   7   5     1255.94     1287.21     34.03 o 
 -25   7   5      640.07      586.99     23.67 o 
 -23   7   5     1239.18     1271.97     51.17 o 
 -21   7   5      797.63      790.79     31.69 o 
 -19   7   5     1257.17     1261.12     35.84 o 
 -17   7   5      199.94      164.71     10.28 o 
 -15   7   5      295.06      247.97     15.16 o 
 -13   7   5     1083.81     1103.31     29.11 o 
 -11   7   5      206.27      267.10     14.53 o 
  -9   7   5      253.92      311.65     16.31 o 
  -7   7   5     1511.29     1565.16     34.15 o 
  -5   7   5      189.15      190.55     12.53 o 
  -3   7   5     5630.47     5828.37     66.29 o 
  -1   7   5       72.02       39.10      6.23 o 
   1   7   5     1482.53     1558.76     34.01 o 
   3   7   5      100.37      112.16      6.39 o 
   5   7   5      583.93      662.20     22.45 o 
   7   7   5     1187.70     1105.87     41.55 o 
   9   7   5      355.09      404.21     22.07 o 
  11   7   5      454.05      496.55     23.37 o 
  13   7   5      317.87      295.88     18.57 o 
  15   7   5      505.08      523.32     30.61 o 
  17   7   5     3617.04     3802.50     71.00 o 
  19   7   5     3767.16     3715.32     58.79 o 
  21   7   5      198.92      212.89     15.49 o 
  23   7   5      700.17      642.28     40.09 o 
  25   7   5      194.43      186.80     15.52 o 
  27   7   5      218.76      202.90     17.64 o 
  29   7   5       43.09       45.55     12.24 o 
  31   7   5       54.95       52.41      9.54 o 
  33   7   5       26.36       45.06      9.90 o 
  35   7   5      103.40      101.44     19.66 o 
  37   7   5       22.03       39.87      9.99 o 
 -40   8   5       12.44       35.14     13.42 o 
 -38   8   5      188.92      192.17     32.07 o 
 -36   8   5       51.72       97.37     23.13 o 
 -34   8   5      100.52       67.86     13.78 o 
 -32   8   5      398.17      413.20     77.32 o 
 -30   8   5      408.93      387.50     33.49 o 
 -28   8   5      857.72      830.78     35.75 o 
 -26   8   5      303.68      303.54     19.16 o 
 -24   8   5     3259.31     3410.02     75.49 o 
 -22   8   5     1783.64     1624.27     46.70 o 
 -20   8   5     5651.51     5667.88     92.32 o 
 -18   8   5     2658.97     2553.46     44.67 o 
 -16   8   5     1287.96     1422.99     43.15 o 
 -14   8   5      678.01      648.54     21.93 o 
 -12   8   5     1710.48     1642.31     49.53 o 
 -10   8   5     3129.97     3412.39     70.85 o 
  -8   8   5       93.44       79.62     11.63 o 
  -6   8   5     5360.72     5728.62    105.06 o 
  -4   8   5     1568.63     1471.82     45.14 o 
  -2   8   5      341.39      329.65     15.59 o 
   0   8   5      353.52      348.11     16.53 o 
   2   8   5     1476.00     1447.01     41.47 o 
   4   8   5      286.20      252.46     16.30 o 
   6   8   5       15.13       31.15      4.87 o 
   8   8   5       73.70       99.44      8.85 o 
  10   8   5      613.55      645.17     28.00 o 
  12   8   5       40.84       36.56      7.86 o 
  14   8   5      539.92      630.66     33.23 o 
  16   8   5     3782.48     3890.60     67.90 o 
  18   8   5      642.46      686.12     29.56 o 
  20   8   5     1280.21     1208.68     42.31 o 
  22   8   5      317.89      337.86     23.10 o 
  24   8   5      115.98      147.01     16.27 o 
  26   8   5      136.54      180.14     14.88 o 
  28   8   5      113.98       91.42     10.37 o 
  30   8   5      177.56      194.77     21.06 o 
  32   8   5      297.30      255.52     23.61 o 
  34   8   5       87.35      113.30     26.62 o 
  36   8   5       22.42       28.74      6.71 o 
 -39   9   5       17.01       31.98      9.43 o 
 -37   9   5       42.56       46.42     14.87 o 
 -35   9   5       69.23       63.52     23.90 o 
 -33   9   5       61.35       62.07     13.54 o 
 -31   9   5      224.21      244.49     24.09 o 
 -29   9   5      387.39      417.89     31.50 o 
 -27   9   5      826.16      883.19     40.26 o 
 -25   9   5      665.92      656.09     42.25 o 
 -23   9   5      256.36      244.34     19.80 o 
 -21   9   5      201.92      290.18     16.53 o 
 -19   9   5     9765.52     9892.69    172.84 o 
 -17   9   5      300.61      288.20     27.23 o 
 -15   9   5      173.93      186.00     15.37 o 
 -13   9   5     1244.36     1222.17     47.66 o 
 -11   9   5     1041.46     1042.67     32.62 o 
  -9   9   5     2719.64     2787.75     58.96 o 
  -7   9   5     1126.52     1228.46     41.68 o 
  -5   9   5       86.24      112.26     10.91 o 
  -3   9   5     1082.35     1136.40     31.64 o 
  -1   9   5     1011.90      887.96     27.02 o 
   1   9   5     1812.53     1923.58     40.81 o 
   3   9   5     2426.35     2412.46     44.06 o 
   5   9   5      607.70      580.30     28.78 o 
   7   9   5      893.57      866.94     28.67 o 
   9   9   5     1595.30     1496.22     55.94 o 
  11   9   5     3802.44     3864.64     68.83 o 
  13   9   5      817.05      788.39     36.95 o 
  15   9   5     5528.18     5988.71     95.70 o 
  17   9   5     2485.74     2397.87     78.14 o 
  19   9   5      203.00      168.39     14.91 o 
  21   9   5      689.89      641.74     41.58 o 
  23   9   5       73.12       75.42      8.42 o 
  25   9   5      475.50      499.76     26.84 o 
  27   9   5      674.66      656.47     58.57 o 
  29   9   5       67.16       93.22     12.65 o 
  31   9   5      241.70      239.84     21.64 o 
  33   9   5       14.62       39.59     11.10 o 
  35   9   5       52.16       44.70     10.52 o 
 -38  10   5       59.56       62.23     14.49 o 
 -36  10   5       23.21       34.11     11.52 o 
 -34  10   5       90.34       97.58     20.18 o 
 -32  10   5      226.05      181.92     30.93 o 
 -30  10   5      111.61      123.51     16.28 o 
 -28  10   5       24.05       29.96      6.44 o 
 -26  10   5       59.35       71.01     14.33 o 
 -24  10   5        8.17       40.03      8.55 o 
 -22  10   5       47.88       61.98      8.71 o 
 -20  10   5     1988.43     2303.04     62.53 o 
 -18  10   5      773.80      857.59     36.43 o 
 -16  10   5      612.26      577.95     23.02 o 
 -14  10   5      413.23      447.52     32.02 o 
 -12  10   5      342.79      357.04     25.93 o 
 -10  10   5      143.19       88.16      9.32 o 
  -8  10   5      124.63      148.54     13.00 o 
  -6  10   5      385.45      429.41     27.56 o 
  -4  10   5     1625.22     1740.45     56.83 o 
  -2  10   5       16.64       32.94      8.83 o 
   0  10   5       12.56       10.71      3.89 o 
   2  10   5     1179.03     1142.37     31.93 o 
   4  10   5      104.38      108.64      9.10 o 
   6  10   5      214.01      229.76     14.94 o 
   8  10   5      291.14      329.73     22.01 o 
  10  10   5     2973.06     3079.44     80.07 o 
  12  10   5      504.00      501.40     22.63 o 
  14  10   5     1459.01     1518.75     63.36 o 
  16  10   5     1716.94     1604.54     52.20 o 
  18  10   5      408.46      361.69     25.30 o 
  20  10   5      795.60      827.43     33.29 o 
  22  10   5      344.66      332.88     18.27 o 
  24  10   5     1052.96     1091.57     50.38 o 
  26  10   5      256.08      245.18     18.64 o 
  28  10   5       39.90       43.60      8.28 o 
  30  10   5        1.56       28.90      7.45 o 
  32  10   5       72.70       55.42      8.84 o 
  34  10   5       39.42       40.44     13.39 o 
 -37  11   5       20.48       54.73     21.65 o 
 -35  11   5       66.16       66.84     15.10 o 
 -33  11   5       65.17       56.36     18.59 o 
 -31  11   5      191.35      164.35     19.39 o 
 -29  11   5       30.81       49.42     10.76 o 
 -27  11   5     1123.94     1133.42     64.24 o 
 -25  11   5      213.61      210.61     21.15 o 
 -23  11   5      758.45      897.57     48.83 o 
 -21  11   5     1193.26     1128.08     44.48 o 
 -19  11   5      697.85      681.56     25.99 o 
 -17  11   5      295.67      272.55     18.71 o 
 -15  11   5      473.61      537.02     38.68 o 
 -13  11   5      346.67      354.60     18.75 o 
 -11  11   5      490.03      513.50     34.29 o 
  -9  11   5       43.74       36.73      7.16 o 
  -7  11   5      111.24      159.46     15.62 o 
  -5  11   5     1474.18     1387.09     48.62 o 
  -3  11   5     1751.14     1695.84     47.38 o 
  -1  11   5      986.63     1021.21     32.78 o 
   1  11   5     4155.78     4190.75     82.97 o 
   3  11   5     1270.60     1221.73     49.12 o 
   5  11   5      117.53      128.72     10.61 o 
   7  11   5     1593.51     1574.34     61.59 o 
   9  11   5      653.11      668.00     48.32 o 
  11  11   5      248.28      247.87     20.31 o 
  13  11   5     1026.09     1071.17     46.26 o 
  15  11   5     1299.85     1173.57     53.76 o 
  17  11   5      188.23      165.79     15.70 o 
  19  11   5      971.71     1072.04     40.97 o 
  21  11   5       83.81       68.13     15.73 o 
  23  11   5      188.46      181.63     17.91 o 
  25  11   5      103.28       86.14     12.92 o 
  27  11   5      183.52      178.08     18.49 o 
  29  11   5      106.57       82.55     12.68 o 
  31  11   5       88.45      106.70     25.82 o 
  33  11   5       28.06       30.17      8.70 o 
 -36  12   5       97.70      112.10     24.57 o 
 -34  12   5       47.67       89.05     30.88 o 
 -32  12   5      109.01      115.96     20.16 o 
 -30  12   5        4.76       18.45      6.41 o 
 -28  12   5      150.46      125.55     19.07 o 
 -26  12   5      354.07      362.26     25.82 o 
 -24  12   5       51.97       83.53     14.97 o 
 -22  12   5       43.11       28.62     12.63 o 
 -20  12   5      320.45      347.59     23.19 o 
 -18  12   5       38.71       35.98     13.62 o 
 -16  12   5      892.45      851.99     24.66 o 
 -14  12   5      606.96      681.36     39.13 o 
 -12  12   5      277.12      358.14     25.83 o 
 -10  12   5      266.05      262.11     20.86 o 
  -8  12   5      150.18      150.62     21.44 o 
  -6  12   5     2987.28     3024.13     98.68 o 
  -4  12   5      830.23      925.26     41.02 o 
  -2  12   5      411.82      366.43     38.11 o 
   0  12   5     1064.90     1134.08     35.20 o 
   2  12   5      911.47     1096.76     37.40 o 
   4  12   5     1095.92     1025.34     61.55 o 
   6  12   5     8557.94     8973.90    122.92 o 
   8  12   5     1267.72     1206.78     40.22 o 
  10  12   5     4201.78     4269.95    217.69 o 
  12  12   5      716.07      732.22     30.37 o 
  14  12   5      958.47      980.16     43.43 o 
  16  12   5       49.63       52.18      7.63 o 
  18  12   5      389.68      403.45     22.24 o 
  20  12   5      524.08      509.79     23.00 o 
  22  12   5      256.82      267.56     18.98 o 
  24  12   5       51.39       38.70      6.45 o 
  26  12   5       95.69      107.13     14.16 o 
  28  12   5       33.38       39.74      8.81 o 
  30  12   5        7.83       20.22      5.31 o 
  32  12   5      159.98      119.98     13.61 o 
 -35  13   5       35.92       55.01     13.61 o 
 -33  13   5        9.72       23.11     12.21 o 
 -31  13   5       11.57       44.53     17.42 o 
 -29  13   5      125.40       90.60     15.97 o 
 -27  13   5      358.15      391.30     77.97 o 
 -25  13   5      137.28      123.54     14.43 o 
 -23  13   5      138.78      171.10     16.99 o 
 -21  13   5       69.32       57.54      9.51 o 
 -19  13   5      149.36      119.43     13.77 o 
 -17  13   5      366.56      402.08     27.63 o 
 -15  13   5      505.61      505.22     26.44 o 
 -13  13   5      508.89      523.11     25.77 o 
 -11  13   5       29.49       46.55      9.14 o 
  -9  13   5      889.33      865.52     24.46 o 
  -7  13   5      365.00      379.74     29.06 o 
  -5  13   5      370.57      309.93     20.60 o 
  -3  13   5      261.57      271.63     19.47 o 
  -1  13   5       97.52       85.25      9.74 o 
   1  13   5      109.94       87.89     10.28 o 
   3  13   5       26.67       62.03      8.11 o 
   5  13   5      121.31      121.24     11.55 o 
   7  13   5     2185.03     2290.42     58.11 o 
   9  13   5       25.80       47.15      7.80 o 
  11  13   5       53.69       41.68      6.94 o 
  13  13   5     1360.47     1305.54     40.05 o 
  15  13   5     1174.41     1184.13     38.15 o 
  17  13   5      136.30      110.67     12.52 o 
  19  13   5      298.58      367.21     27.59 o 
  21  13   5     1061.65     1140.38     53.83 o 
  23  13   5      291.89      269.24     25.74 o 
  25  13   5       56.82       74.18      9.79 o 
  27  13   5       65.59       59.32     11.17 o 
  29  13   5       62.44       81.08     12.66 o 
  31  13   5       11.52       36.22      6.68 o 
 -32  14   5       26.90       35.82      9.85 o 
 -30  14   5      375.34      405.44     91.97 o 
 -28  14   5       52.24       57.56     20.67 o 
 -26  14   5      204.40      264.46     31.20 o 
 -24  14   5      104.91       84.74     11.26 o 
 -22  14   5      322.15      355.84     27.40 o 
 -20  14   5      417.48      456.65     26.79 o 
 -18  14   5      139.32      156.03     18.88 o 
 -16  14   5       12.70       25.13      8.28 o 
 -14  14   5      475.75      465.07     28.93 o 
 -12  14   5      165.72      139.89     20.86 o 
 -10  14   5      546.17      555.91     26.77 o 
  -8  14   5      171.91      187.76     15.60 o 
  -6  14   5      427.13      459.39     29.99 o 
  -4  14   5       33.86       50.01      8.69 o 
  -2  14   5       85.10       98.15     11.01 o 
   0  14   5      381.29      439.28     29.77 o 
   2  14   5      446.79      485.38     21.94 o 
   4  14   5      723.40      609.14     48.16 o 
   6  14   5      344.59      363.82     22.18 o 
   8  14   5      372.53      416.60     24.33 o 
  10  14   5      536.26      585.94     37.31 o 
  12  14   5      386.36      351.38     24.12 o 
  14  14   5      330.40      298.88     24.67 o 
  16  14   5       45.35       56.55      8.39 o 
  18  14   5       37.20       51.36      8.86 o 
  20  14   5      141.15      144.31     20.04 o 
  22  14   5        1.00       24.35     10.84 o 
  24  14   5      183.31      177.95     16.78 o 
  26  14   5      162.44      132.14     14.09 o 
  28  14   5      426.99      341.04     59.67 o 
 -31  15   5      307.72      378.17     31.60 o 
 -29  15   5       91.44      123.08     27.26 o 
 -27  15   5       28.41       45.01     10.98 o 
 -25  15   5       52.74       62.07     11.84 o 
 -23  15   5        5.66       19.04     10.95 o 
 -21  15   5       61.02       42.12      7.60 o 
 -19  15   5      308.33      332.93     31.21 o 
 -17  15   5      120.79      102.87     14.90 o 
 -15  15   5      258.55      238.70     35.96 o 
 -13  15   5     1035.49     1108.40     50.06 o 
 -11  15   5      741.50      740.79     33.49 o 
  -9  15   5      939.31      967.71     33.80 o 
  -7  15   5       29.58       33.01     10.12 o 
  -5  15   5      329.21      340.78     25.02 o 
  -3  15   5        2.19       41.80      7.96 o 
  -1  15   5      971.60      937.79     40.23 o 
   1  15   5      240.28      198.80     43.86 o 
   3  15   5      414.41      496.08     27.28 o 
   5  15   5      568.32      663.63     25.11 o 
   7  15   5      796.70      767.07     31.09 o 
   9  15   5     1002.44      951.48     37.23 o 
  11  15   5      691.43      699.14     29.60 o 
  13  15   5      330.01      351.49     26.62 o 
  15  15   5      580.12      625.04     36.52 o 
  17  15   5      371.19      425.56     67.88 o 
  19  15   5       96.44       76.08     10.51 o 
  21  15   5      108.21      122.00     20.85 o 
  23  15   5       70.20       63.78      8.74 o 
  25  15   5      139.60       99.58     14.84 o 
  27  15   5       89.45       66.64     10.26 o 
 -30  16   5       20.02       44.02     17.54 o 
 -28  16   5       22.08       41.52      9.84 o 
 -26  16   5       12.77       27.92      7.53 o 
 -24  16   5      130.92      150.50     19.11 o 
 -22  16   5       54.11       61.42     13.70 o 
 -20  16   5       62.33       55.98     16.41 o 
 -18  16   5      385.36      409.62     60.78 o 
 -16  16   5        7.41       21.36      8.20 o 
 -14  16   5       16.48       38.77      8.10 o 
 -12  16   5      325.80      324.06     25.05 o 
 -10  16   5      263.42      261.61     21.18 o 
  -8  16   5      330.77      349.18     25.51 o 
  -6  16   5      272.47      282.40     35.25 o 
  -4  16   5       73.91       82.70     12.33 o 
  -2  16   5       57.32       54.25     11.86 o 
   0  16   5        0.34       43.09      8.49 o 
   2  16   5      113.19      133.06     14.95 o 
   4  16   5      271.53      298.58     29.46 o 
   6  16   5      130.48      132.95     14.46 o 
   8  16   5      178.85      168.52     19.94 o 
  10  16   5      310.27      228.43     18.19 o 
  12  16   5       10.83       22.75     12.70 o 
  14  16   5       42.75       43.17      9.97 o 
  16  16   5      189.57      194.34     16.87 o 
  18  16   5      507.59      410.38     33.71 o 
  20  16   5       16.85       47.17      8.64 o 
  22  16   5      118.47       73.98     18.30 o 
  24  16   5        3.57       22.10      5.20 o 
  26  16   5       90.58       79.22     16.20 o 
 -27  17   5       39.13       44.97      9.35 o 
 -25  17   5      181.12      164.72     24.15 o 
 -23  17   5        2.06       19.05      6.41 o 
 -21  17   5      169.86      126.14     31.58 o 
 -19  17   5      102.45       84.14     14.26 o 
 -17  17   5       35.16       47.81     11.42 o 
 -15  17   5       70.63       66.20      9.86 o 
 -13  17   5        6.19       14.84      7.21 o 
 -11  17   5      172.65      174.36     18.37 o 
  -9  17   5      246.29      270.49     27.80 o 
  -7  17   5       55.93       50.73      9.04 o 
  -5  17   5       61.35       63.99     10.64 o 
  -3  17   5      167.24      171.35     24.37 o 
  -1  17   5       94.37       75.86     11.73 o 
   1  17   5      128.41      185.64     30.60 o 
   3  17   5      130.79      145.99     15.93 o 
   5  17   5      204.53      214.92     27.29 o 
   7  17   5       74.79       88.09     16.96 o 
   9  17   5       24.01       47.77      9.31 o 
  11  17   5       42.61       46.00     14.39 o 
  13  17   5       30.88       70.37     11.62 o 
  15  17   5        5.55       35.67      7.74 o 
  17  17   5       42.11       44.10     13.24 o 
  19  17   5      109.96      100.72     14.40 o 
  21  17   5       82.89       70.83     11.33 o 
  23  17   5      235.73      204.97     30.21 o 
 -24  18   5       12.32       34.01     17.57 o 
 -22  18   5       67.78       36.59      8.07 o 
 -20  18   5       95.44      121.85     15.59 o 
 -18  18   5        0.82       30.39      8.53 o 
 -16  18   5       78.02      120.28     16.74 o 
 -14  18   5        1.32       27.74      8.02 o 
 -12  18   5      445.30      377.54     33.23 o 
 -10  18   5      228.06      246.89     22.43 o 
  -8  18   5      124.77      131.78     17.30 o 
  -6  18   5      286.71      224.28     28.29 o 
  -4  18   5      282.81      216.41     46.27 o 
  -2  18   5      617.37      606.75    104.53 o 
   0  18   5      204.37      243.11     21.87 o 
   2  18   5       37.72       44.85     10.47 o 
   4  18   5      223.44      272.74     23.78 o 
   6  18   5      390.13      494.59     85.21 o 
   8  18   5       11.62       29.99     10.54 o 
  10  18   5       69.85       62.22     18.59 o 
  12  18   5       66.97       52.29      7.18 o 
  14  18   5       21.22       47.92      6.53 o 
  16  18   5      114.19      104.65     16.45 o 
  18  18   5      128.15      131.09     15.93 o 
  20  18   5        8.17       19.82      5.35 o 
 -21  19   5      116.16      134.02     20.37 o 
 -19  19   5       40.67       41.10      7.82 o 
 -17  19   5        0.69       28.89      8.55 o 
 -15  19   5       65.59       85.19     12.03 o 
 -13  19   5      139.00      147.08     16.18 o 
 -11  19   5       15.86       37.96      9.47 o 
  -9  19   5       87.57       65.43     12.07 o 
  -7  19   5       47.23       48.67      8.90 o 
  -5  19   5        4.37       32.01     16.35 o 
  -3  19   5       91.09       75.48     12.82 o 
  -1  19   5       63.81       65.02     11.43 o 
   1  19   5       10.98       29.80      7.82 o 
   3  19   5       21.03       33.26      7.37 o 
   5  19   5        1.50       27.02      6.02 o 
   7  19   5       13.52       26.92      6.06 o 
   9  19   5       75.08       72.46     13.62 o 
  11  19   5       25.10       36.29      7.23 o 
  13  19   5       32.51       36.32      8.21 o 
  15  19   5        6.21       24.90      8.73 o 
  17  19   5       23.02       31.86      6.28 o 
 -16  20   5        3.02       41.73     19.38 o 
 -14  20   5       19.65       43.50      9.36 o 
 -12  20   5       13.71       24.40      8.28 o 
 -10  20   5        6.73       27.96      7.40 o 
  -8  20   5       15.89       49.96     10.91 o 
  -6  20   5      214.37      182.70     23.19 o 
  -4  20   5       49.56       34.26     13.04 o 
  -2  20   5        8.07       30.35      7.24 o 
   0  20   5       44.99       50.50     17.01 o 
   2  20   5       19.35       49.34      8.79 o 
   4  20   5       21.96       37.42      8.79 o 
   6  20   5       19.70       30.82      8.03 o 
   8  20   5        7.75       27.31      5.94 o 
  10  20   5       30.50       28.87      8.27 o 
  12  20   5       23.50       33.12      7.24 o 
 -11  21   5        0.42       27.00     11.29 o 
  -9  21   5       73.40       95.45     16.94 o 
  -7  21   5      169.56      122.52     16.48 o 
  -5  21   5       15.84       41.88      7.90 o 
  -3  21   5        8.04       34.91     14.23 o 
  -1  21   5        0.89       34.46      8.49 o 
   1  21   5        9.23       28.99      7.72 o 
   3  21   5       21.99       24.28      8.02 o 
   5  21   5       15.14       32.31      6.76 o 
   7  21   5       38.24       54.17     18.96 o 
 -42   0   6      382.27      346.80    103.54 o 
 -40   0   6      179.99      180.65     34.59 o 
 -38   0   6        1.60       24.17     22.28 o 
 -36   0   6      132.73      251.43   1442.57 o 
 -34   0   6        3.60       10.94      7.53 o 
 -32   0   6       66.16       92.23     50.68 o 
 -30   0   6      133.83      139.91     25.83 o 
 -28   0   6     1243.24     1199.10    143.46 o 
 -26   0   6       18.11       20.67     13.13 o 
 -24   0   6      210.22      208.12     18.65 o 
 -22   0   6      157.24      169.81     17.87 o 
 -20   0   6        6.62       36.52      7.77 o 
 -18   0   6     3191.56     3618.73     96.16 o 
 -16   0   6     1293.48     1472.34     79.05 o 
 -14   0   6      901.31     1008.65     53.86 o 
 -12   0   6      724.01      726.19     34.42 o 
 -10   0   6     1280.33     1448.45     98.79 o 
  -8   0   6     7752.19     8715.58    144.89 o 
  -6   0   6     7641.67     7625.99    165.02 o 
  -4   0   6      698.77      888.36     38.26 o 
  -2   0   6     5574.00     5339.74    119.55 o 
   0   0   6        0.30       29.55     22.26 o 
   2   0   6      402.19      422.63     38.47 o 
   4   0   6     5588.40     5784.76    235.17 o 
   6   0   6     3981.98     3467.89    136.33 o 
   8   0   6      103.65      105.05      9.16 o 
  10   0   6       60.25       56.99     11.49 o 
  12   0   6        4.63       17.13     15.19 o 
  14   0   6      422.43      407.63     26.95 o 
  16   0   6      867.46      780.27     48.71 o 
  18   0   6      327.00      351.75     35.27 o 
  20   0   6      233.36      198.08     22.57 o 
  22   0   6      523.27      496.90     38.87 o 
  24   0   6     3658.45     3918.10    324.06 o 
  26   0   6        2.74       10.74      8.80 o 
  28   0   6       26.91       28.22     17.92 o 
  30   0   6      101.38       48.86     15.31 o 
  32   0   6      369.54      422.21     65.58 o 
  34   0   6        1.16       40.07     16.50 o 
  36   0   6       28.86       38.60     10.30 o 
  38   0   6       12.31       50.28     15.28 o 
 -43   1   6      102.99       98.13     13.24 o 
 -41   1   6      206.08      269.70    471.16 o 
 -39   1   6      258.45      324.30     26.85 o 
 -37   1   6      108.18      119.29     20.84 o 
 -35   1   6        2.87       45.65      8.82 o 
 -33   1   6      297.06      305.15     23.61 o 
 -31   1   6      112.05       97.36     22.01 o 
 -29   1   6      298.76      264.89     27.35 o 
 -27   1   6     2640.15     2444.62     57.17 o 
 -25   1   6      488.19      512.09     24.03 o 
 -23   1   6     1577.71     1645.75     63.71 o 
 -21   1   6      386.23      391.97     22.21 o 
 -19   1   6     3043.33     3025.44     66.50 o 
 -17   1   6      605.76      657.86     43.89 o 
 -15   1   6      106.73       84.77      9.21 o 
 -13   1   6      226.57      220.74     14.89 o 
 -11   1   6       19.21       31.56      3.72 o 
  -9   1   6      660.49      662.20     22.60 o 
  -7   1   6    11681.88    12470.22    185.43 o 
  -5   1   6     3048.35     3367.16     50.80 o 
  -3   1   6     1659.57     1602.89     44.81 o 
  -1   1   6     2001.49     1831.61     47.96 o 
   1   1   6      142.42      236.61     14.63 o 
   3   1   6     1072.61     1131.86     56.03 o 
   5   1   6      543.22      612.16     29.28 o 
   7   1   6     4285.15     4307.90     61.28 o 
   9   1   6      870.63      800.06     26.97 o 
  11   1   6      240.28      241.91     13.41 o 
  13   1   6      355.52      421.98     23.04 o 
  15   1   6       34.56       52.68      6.06 o 
  17   1   6      116.95      107.08     10.36 o 
  19   1   6      678.39      745.84     29.71 o 
  21   1   6     1092.27     1046.82     40.74 o 
  23   1   6      237.52      345.39     37.03 o 
  25   1   6      355.37      352.95     21.37 o 
  27   1   6       59.06       55.57     11.73 o 
  29   1   6       95.44      102.60     12.72 o 
  31   1   6      476.72      466.18     81.28 o 
  33   1   6       15.32       32.95     26.09 o 
  35   1   6      102.81       63.71     21.91 o 
  37   1   6      146.29      133.71     19.21 o 
 -42   2   6       38.93       77.55     15.62 o 
 -40   2   6       71.29       71.98     11.23 o 
 -38   2   6       86.97       64.49     13.04 o 
 -36   2   6       69.21       94.91     32.71 o 
 -34   2   6       46.52       30.26     13.41 o 
 -32   2   6      530.74      505.48     40.23 o 
 -30   2   6     1005.27      970.48     43.97 o 
 -28   2   6      198.81      192.10     14.40 o 
 -26   2   6      981.42      959.95     30.53 o 
 -24   2   6     1136.39     1174.48     32.83 o 
 -22   2   6     1301.91     1164.51     37.66 o 
 -20   2   6     1429.22     1426.76     45.80 o 
 -18   2   6     1263.79     1369.94     40.60 o 
 -16   2   6      502.89      523.12     27.11 o 
 -14   2   6      240.72      289.66     16.94 o 
 -12   2   6     1073.70     1161.86     30.15 o 
 -10   2   6      459.20      528.04     24.44 o 
  -8   2   6     1396.65     1283.76     33.01 o 
  -6   2   6     1675.95     1610.33     32.79 o 
  -4   2   6     3876.79     4028.83     58.76 o 
  -2   2   6      136.88      107.51      4.39 o 
   0   2   6      815.99      951.73     29.75 o 
   2   2   6     1196.59     1424.61     48.42 o 
   4   2   6     3796.39     3897.58     84.89 o 
   6   2   6      361.65      349.22     17.73 o 
   8   2   6      945.05      949.24     27.94 o 
  10   2   6      632.49      677.57     22.87 o 
  12   2   6       87.16      137.23     10.92 o 
  14   2   6      133.70      133.20     10.68 o 
  16   2   6     1811.45     1887.00     42.01 o 
  18   2   6      924.47      947.84     45.19 o 
  20   2   6       12.34       18.17      4.39 o 
  22   2   6      569.13      544.38     23.18 o 
  24   2   6      337.33      384.50     35.46 o 
  26   2   6      399.50      389.37     26.69 o 
  28   2   6       84.00       66.97     14.51 o 
  30   2   6       61.51       44.29     10.57 o 
  32   2   6        9.19       26.85      7.18 o 
  34   2   6       41.53       35.18     25.37 o 
  36   2   6      128.52      116.17     19.01 o 
 -41   3   6       77.43       70.27     11.70 o 
 -39   3   6       11.80       26.30      6.61 o 
 -37   3   6      256.02      298.93     21.93 o 
 -35   3   6      118.75      114.16     15.16 o 
 -33   3   6       14.88       45.35      7.68 o 
 -31   3   6      181.55      257.01     41.09 o 
 -29   3   6      580.78      558.49     29.70 o 
 -27   3   6      332.36      327.07     21.22 o 
 -25   3   6      465.90      426.03     20.28 o 
 -23   3   6      530.98      487.40     27.34 o 
 -21   3   6     1046.88     1091.19     37.94 o 
 -19   3   6      278.09      273.90     15.87 o 
 -17   3   6     1015.51      995.79     31.73 o 
 -15   3   6      654.66      690.62     29.57 o 
 -13   3   6      395.50      389.86     19.76 o 
 -11   3   6     2225.15     2261.88     37.25 o 
  -9   3   6      875.76     1061.11     25.82 o 
  -7   3   6      965.06      940.39     28.27 o 
  -5   3   6     2453.80     2766.26     39.43 o 
  -3   3   6     6098.05     5847.19     67.11 o 
  -1   3   6     1465.08     1481.52     26.39 o 
   1   3   6      291.52      255.76     10.69 o 
   3   3   6     2456.84     2661.63     50.67 o 
   5   3   6      158.60      139.78      7.12 o 
   7   3   6     3241.71     3531.73     50.11 o 
   9   3   6      239.01      318.70     15.34 o 
  11   3   6      351.82      326.51     15.76 o 
  13   3   6     1437.35     1728.57     53.22 o 
  15   3   6      983.01      948.13     30.25 o 
  17   3   6      299.98      333.23     20.46 o 
  19   3   6       68.57       94.06      9.84 o 
  21   3   6     2456.54     2552.07     83.90 o 
  23   3   6      252.78      197.69     14.04 o 
  25   3   6      110.94       95.23      9.88 o 
  27   3   6      597.04      617.19     32.86 o 
  29   3   6       32.81       33.05      5.29 o 
  31   3   6      131.87      131.82    261.61 o 
  33   3   6       98.64      142.17     18.00 o 
  35   3   6       32.00       31.25     12.88 o 
  37   3   6       60.27       29.34      6.56 o 
 -42   4   6      243.77      237.71     21.74 o 
 -40   4   6      140.26      139.24     18.84 o 
 -38   4   6       25.61       38.26      8.15 o 
 -36   4   6       29.56       33.43     10.51 o 
 -34   4   6      308.08      299.47     29.86 o 
 -32   4   6       62.31       63.44      9.29 o 
 -30   4   6      644.27      647.35     30.14 o 
 -28   4   6      240.65      255.22     16.66 o 
 -26   4   6      259.36      254.85     15.66 o 
 -24   4   6      428.41      366.52     17.00 o 
 -22   4   6     1148.74     1010.27     46.68 o 
 -20   4   6      797.85      690.95     35.97 o 
 -18   4   6     1520.16     1365.83     43.81 o 
 -16   4   6      243.15      223.32     12.75 o 
 -14   4   6     3326.29     3538.52     60.92 o 
 -12   4   6     1784.90     1832.27     36.86 o 
 -10   4   6     1518.22     1438.44     32.64 o 
  -8   4   6     1195.14      828.62     32.65 o 
  -6   4   6     1144.72     1144.10     25.13 o 
  -4   4   6      662.43      623.16     23.05 o 
  -2   4   6     4236.90     3869.72     58.00 o 
   0   4   6     4115.93     4278.78     47.60 o 
   2   4   6      677.43      826.90     23.75 o 
   4   4   6     1148.58     1288.44     29.05 o 
   6   4   6     1297.69     1320.07     30.93 o 
   8   4   6      586.33      606.75     24.52 o 
  10   4   6     1975.36     1850.04     52.89 o 
  12   4   6      994.09     1061.46     33.63 o 
  14   4   6     1657.31     1769.93     41.31 o 
  16   4   6      933.28      888.90     38.77 o 
  18   4   6     1554.01     1498.11     47.93 o 
  20   4   6       83.42       93.64      9.68 o 
  22   4   6      927.36      880.67     32.95 o 
  24   4   6       47.28       50.36      7.38 o 
  26   4   6      167.21      176.76     16.94 o 
  28   4   6       20.36       33.42      9.51 o 
  30   4   6       42.99       37.03      7.80 o 
  32   4   6       58.31       33.84      6.54 o 
  34   4   6       82.24       56.23     22.21 o 
  36   4   6       93.48      120.58     18.43 o 
 -41   5   6       57.06       76.40     16.16 o 
 -39   5   6       11.31       34.33      6.86 o 
 -37   5   6      156.10      180.45     21.23 o 
 -35   5   6       26.34       46.65      7.84 o 
 -33   5   6       93.05      123.65     22.56 o 
 -31   5   6      334.19      296.61     25.71 o 
 -29   5   6      219.51      210.47     20.68 o 
 -27   5   6      777.42      796.46     33.36 o 
 -25   5   6     1524.56     1593.37     64.07 o 
 -23   5   6      466.28      478.58     18.55 o 
 -21   5   6     2466.36     2539.89     58.44 o 
 -19   5   6     1057.32     1059.25     35.74 o 
 -17   5   6     3296.54     3218.52     50.07 o 
 -15   5   6      172.14      187.01     12.80 o 
 -13   5   6      444.33      425.87     22.25 o 
 -11   5   6      409.47      395.85     21.86 o 
  -9   5   6     1806.17     1886.26     50.71 o 
  -7   5   6     1281.23     1590.26     69.78 o 
  -5   5   6     2074.88     1919.67     34.55 o 
  -3   5   6     8818.15     8622.95    117.70 o 
  -1   5   6      807.90      673.22     24.56 o 
   1   5   6      846.99      900.71     25.82 o 
   3   5   6      606.57      505.70     27.02 o 
   5   5   6      962.82      862.12     26.62 o 
   7   5   6      320.20      256.80     15.39 o 
   9   5   6     1292.92     1431.85     39.13 o 
  11   5   6     1048.42     1135.19     35.66 o 
  13   5   6     1852.39     1902.95     50.91 o 
  15   5   6      980.66     1039.12     42.56 o 
  17   5   6      608.26      647.75     23.00 o 
  19   5   6     3284.89     3170.30     70.89 o 
  21   5   6     1666.42     1636.07     46.76 o 
  23   5   6      667.89      660.11     27.74 o 
  25   5   6       29.51       42.38      6.59 o 
  27   5   6      205.12      147.44     14.71 o 
  29   5   6       27.58       36.30     11.50 o 
  31   5   6       87.99       84.03     12.12 o 
  33   5   6       85.34       93.14     18.44 o 
  35   5   6       69.35       93.12     14.31 o 
 -40   6   6      176.46      129.65     18.54 o 
 -38   6   6      293.44      316.20     81.14 o 
 -36   6   6       33.32       73.26     14.63 o 
 -34   6   6        2.11       24.75      5.08 o 
 -32   6   6       36.08       49.65     10.53 o 
 -30   6   6      242.38      277.09     23.71 o 
 -28   6   6      215.89      207.14     17.35 o 
 -26   6   6       53.19       45.97      6.33 o 
 -24   6   6      885.99      879.10     17.67 o 
 -22   6   6      966.84     1021.38     46.93 o 
 -20   6   6      990.40      952.38     34.52 o 
 -18   6   6     1755.64     1606.04     45.41 o 
 -16   6   6     1379.96     1281.52     37.16 o 
 -14   6   6      140.91      145.32     10.36 o 
 -12   6   6      792.83      819.65     27.58 o 
 -10   6   6     1253.80     1408.44     32.23 o 
  -8   6   6     1895.46     1880.37     36.59 o 
  -6   6   6      816.60      842.55     25.58 o 
  -4   6   6     1634.95     1789.61     35.00 o 
  -2   6   6     1795.13     1887.23     35.72 o 
   0   6   6      427.31      430.44     25.80 o 
   2   6   6      230.04      276.76     19.29 o 
   4   6   6      448.93      367.63     17.91 o 
   6   6   6     1210.69     1269.70     29.85 o 
   8   6   6     1387.63     1499.29     37.45 o 
  10   6   6     1018.20      942.77     27.89 o 
  12   6   6     2288.02     2229.07     44.86 o 
  14   6   6     1633.49     1543.83     54.04 o 
  16   6   6     2369.64     2425.46     56.12 o 
  18   6   6     1532.68     1687.20    104.46 o 
  20   6   6      246.97      265.96     15.40 o 
  22   6   6      561.55      424.36     20.21 o 
  24   6   6       28.59       36.38      6.57 o 
  26   6   6      323.36      280.54     18.21 o 
  28   6   6      102.16       94.23      9.88 o 
  30   6   6       35.93       41.30      7.67 o 
  32   6   6      150.43      115.00     15.11 o 
  34   6   6       96.51       76.90     10.90 o 
  36   6   6        8.64       46.64     10.39 o 
 -39   7   6       71.62       34.25     17.26 o 
 -37   7   6      153.53      194.44     35.34 o 
 -35   7   6       74.96       75.35     14.69 o 
 -33   7   6        1.39       23.61     11.80 o 
 -31   7   6       32.32       27.64     10.05 o 
 -29   7   6     1166.86     1169.49     74.45 o 
 -27   7   6      445.85      465.91     21.96 o 
 -25   7   6      115.02      104.80      9.88 o 
 -23   7   6      125.34      107.78      9.95 o 
 -21   7   6      242.28      267.23     16.05 o 
 -19   7   6     3973.49     4100.05     59.69 o 
 -17   7   6      924.99     1013.57     62.69 o 
 -15   7   6     2066.58     1988.57     51.02 o 
 -13   7   6      285.86      293.98     16.35 o 
 -11   7   6      908.49      950.48     27.13 o 
  -9   7   6     1572.06     1796.30     42.29 o 
  -7   7   6      259.32      311.37     16.80 o 
  -5   7   6      697.44      729.84     22.24 o 
  -3   7   6     3444.60     3745.91     60.87 o 
  -1   7   6     1989.69     1893.66     39.12 o 
   1   7   6      532.37      415.37     23.02 o 
   3   7   6      756.19      655.18     25.05 o 
   5   7   6      483.39      432.92     18.63 o 
   7   7   6      533.42      483.48     25.37 o 
   9   7   6      958.26      981.78     29.60 o 
  11   7   6      637.22      638.00     34.90 o 
  13   7   6      837.85      840.91     39.51 o 
  15   7   6     2195.37     2189.27     62.74 o 
  17   7   6      173.43      208.87     14.47 o 
  19   7   6     4270.58     4437.61    138.27 o 
  21   7   6      372.99      348.12     21.32 o 
  23   7   6       10.81       19.88      6.09 o 
  25   7   6       91.62       87.74     10.11 o 
  27   7   6       51.66       48.32      7.55 o 
  29   7   6      108.13       96.23     10.84 o 
  31   7   6      121.94      127.73     15.05 o 
  33   7   6       75.73       82.22     12.44 o 
  35   7   6      103.03       83.24     12.65 o 
 -38   8   6      133.13       86.78     19.09 o 
 -36   8   6      192.51      173.42     42.40 o 
 -34   8   6       23.38       45.39     13.24 o 
 -32   8   6        1.76       22.42     14.51 o 
 -30   8   6      163.21      173.94     18.99 o 
 -28   8   6       30.24       39.65     20.66 o 
 -26   8   6      108.68       91.02      9.39 o 
 -24   8   6      587.71      607.03     27.83 o 
 -22   8   6      576.47      582.11     24.04 o 
 -20   8   6     4525.85     5193.16     78.68 o 
 -18   8   6      259.88      228.22     14.29 o 
 -16   8   6      763.93      885.86     30.54 o 
 -14   8   6      343.46      274.24     16.77 o 
 -12   8   6      296.03      262.40     16.77 o 
 -10   8   6      928.08      936.09     24.81 o 
  -8   8   6      215.48      207.57     13.94 o 
  -6   8   6       43.05       78.51      7.15 o 
  -4   8   6      106.82       97.86      7.80 o 
  -2   8   6      324.47      312.91     18.17 o 
   0   8   6       13.27       20.88      3.46 o 
   2   8   6      298.63      258.47     18.94 o 
   4   8   6      396.19      404.49     23.77 o 
   6   8   6       88.55      162.15     11.77 o 
   8   8   6        6.59       14.24      4.87 o 
  10   8   6     1085.72     1067.71     40.96 o 
  12   8   6     2841.12     2873.05     59.72 o 
  14   8   6      189.60      211.85     17.25 o 
  16   8   6     4443.17     4816.37     99.89 o 
  18   8   6     1163.31     1271.02     57.39 o 
  20   8   6      631.78      530.84     28.97 o 
  22   8   6      435.82      464.12     25.46 o 
  24   8   6      173.84      134.80     14.03 o 
  26   8   6      402.04      418.21     27.08 o 
  28   8   6      336.16      282.34     23.11 o 
  30   8   6      185.94      178.61     18.53 o 
  32   8   6       84.48       84.69     17.29 o 
  34   8   6       46.91       40.25     11.63 o 
 -39   9   6       52.17       28.17      9.91 o 
 -37   9   6       44.56       70.00     14.25 o 
 -35   9   6       47.86       34.43     19.77 o 
 -33   9   6       28.01       63.21     14.08 o 
 -31   9   6      160.61      110.45     17.07 o 
 -29   9   6      188.49      209.64     21.74 o 
 -27   9   6       49.13       37.80      9.61 o 
 -25   9   6      464.86      397.12     26.04 o 
 -23   9   6        2.47       25.32      8.55 o 
 -21   9   6     1463.26     1451.63     36.65 o 
 -19   9   6     3076.32     3123.15     70.02 o 
 -17   9   6      253.04      288.87     18.39 o 
 -15   9   6      370.46      332.16     19.94 o 
 -13   9   6      183.18      185.23     24.14 o 
 -11   9   6     1117.19     1168.69     43.75 o 
  -9   9   6       53.37       72.42      8.52 o 
  -7   9   6      212.85      179.15     13.50 o 
  -5   9   6      593.06      593.63     22.22 o 
  -3   9   6      422.36      350.97     18.26 o 
  -1   9   6       96.34       75.14      9.36 o 
   1   9   6      573.35      545.23     25.20 o 
   3   9   6      459.50      468.44     30.16 o 
   5   9   6     1676.91     1855.26     74.03 o 
   7   9   6     1040.07     1010.23     40.51 o 
   9   9   6      609.34      628.16     32.39 o 
  11   9   6     1141.50     1150.33     53.87 o 
  13   9   6     1377.20     1359.96     43.04 o 
  15   9   6     1875.37     1770.53     50.19 o 
  17   9   6       55.99       66.79      9.81 o 
  19   9   6     1363.29     1445.23     48.86 o 
  21   9   6      664.73      566.15     32.92 o 
  23   9   6      176.44      195.94     19.42 o 
  25   9   6      125.48       81.08      9.85 o 
  27   9   6      209.06      182.20     16.40 o 
  29   9   6       62.42       51.65      8.15 o 
  31   9   6      154.83      121.73     15.65 o 
  33   9   6      129.22      131.06     18.97 o 
 -38  10   6      102.60       62.80     13.68 o 
 -36  10   6      138.90      113.02     22.58 o 
 -34  10   6       22.19       47.96     12.81 o 
 -32  10   6      407.76      374.09     35.03 o 
 -30  10   6      151.75      123.48     16.72 o 
 -28  10   6      120.39      148.55     16.63 o 
 -26  10   6      128.92       58.47      9.46 o 
 -24  10   6      690.76      696.35     36.15 o 
 -22  10   6      573.42      671.42     33.84 o 
 -20  10   6      155.88      146.58     14.49 o 
 -18  10   6     1158.43     1098.88     48.92 o 
 -16  10   6       69.34       60.05     12.04 o 
 -14  10   6     1127.81     1146.88     40.06 o 
 -12  10   6      493.39      565.77     19.38 o 
 -10  10   6      211.87      219.73     15.73 o 
  -8  10   6      256.35      260.45     19.84 o 
  -6  10   6      207.96      186.72     13.76 o 
  -4  10   6      202.29      149.52     10.24 o 
  -2  10   6      298.94      315.72     18.82 o 
   0  10   6      653.91      649.76     30.49 o 
   2  10   6     1380.09     1336.67     44.17 o 
   4  10   6      711.57      774.24     40.23 o 
   6  10   6      946.78      929.86     38.77 o 
   8  10   6       14.12       38.87      8.63 o 
  10  10   6     1376.17     1424.35     46.52 o 
  12  10   6     1395.60     1285.73     44.07 o 
  14  10   6      421.35      408.52     21.95 o 
  16  10   6     2038.40     2053.71     45.48 o 
  18  10   6       47.65       36.68      7.37 o 
  20  10   6      280.11      271.32     28.19 o 
  22  10   6      295.09      253.18     19.72 o 
  24  10   6       90.70       80.23     18.49 o 
  26  10   6      333.35      280.51     26.48 o 
  28  10   6       18.83       23.86      5.93 o 
  30  10   6      191.09      174.87     19.32 o 
  32  10   6       51.86       42.54     14.44 o 
 -37  11   6      166.89      144.68     19.50 o 
 -35  11   6       57.54       40.13     26.31 o 
 -33  11   6      100.31      101.35     19.49 o 
 -31  11   6      163.13      148.54     20.94 o 
 -29  11   6       77.39       55.14     13.60 o 
 -27  11   6      533.71      557.42     39.58 o 
 -25  11   6      305.09      356.14     23.67 o 
 -23  11   6      280.99      319.65     21.84 o 
 -21  11   6      172.54      155.95     18.37 o 
 -19  11   6       70.58       50.89     10.20 o 
 -17  11   6     1624.55     1767.31     44.16 o 
 -15  11   6      799.86      745.91     24.90 o 
 -13  11   6      132.65      142.63     13.33 o 
 -11  11   6      264.75      228.27     18.66 o 
  -9  11   6      160.67      146.59     15.01 o 
  -7  11   6      482.31      600.15     26.13 o 
  -5  11   6       47.08       40.77      7.48 o 
  -3  11   6      309.47      256.89     18.37 o 
  -1  11   6      128.61      117.67     11.56 o 
   1  11   6      144.04      135.72     11.36 o 
   3  11   6       43.70       39.09      5.35 o 
   5  11   6       87.03       80.49     13.51 o 
   7  11   6      311.53      349.26     22.80 o 
   9  11   6     1333.07     1310.50     45.86 o 
  11  11   6       90.97       86.74      9.62 o 
  13  11   6     1176.14     1206.11     44.48 o 
  15  11   6     1012.28     1029.44     40.88 o 
  17  11   6      344.88      331.92     21.35 o 
  19  11   6      226.02      242.22     17.48 o 
  21  11   6      105.44      115.23     13.01 o 
  23  11   6      350.06      272.20     26.53 o 
  25  11   6       80.06       67.31      9.19 o 
  27  11   6      156.80      134.04     19.92 o 
  29  11   6      181.81      147.82     16.55 o 
  31  11   6       29.96       33.80      7.97 o 
 -34  12   6      139.94      134.46     38.25 o 
 -32  12   6       36.10       52.96      9.28 o 
 -30  12   6        0.71       50.90     16.64 o 
 -28  12   6        1.73       11.37      9.46 o 
 -26  12   6       46.71       39.58      7.58 o 
 -24  12   6       99.95       71.24     10.46 o 
 -22  12   6       34.28       43.90     10.60 o 
 -20  12   6      313.58      348.72     25.21 o 
 -18  12   6      257.65      300.81     31.41 o 
 -16  12   6      761.45      778.87     40.58 o 
 -14  12   6      476.76      612.77     27.87 o 
 -12  12   6      387.81      389.10     18.90 o 
 -10  12   6      653.97      648.03     24.40 o 
  -8  12   6      626.91      654.91     21.22 o 
  -6  12   6      774.25      684.82     32.18 o 
  -4  12   6      713.95      839.89     34.28 o 
  -2  12   6      170.50      178.62     14.98 o 
   0  12   6      201.02      235.66     18.13 o 
   2  12   6     1857.37     1943.63     69.71 o 
   4  12   6      260.14      315.27     18.77 o 
   6  12   6      710.83      780.79     19.90 o 
   8  12   6     1063.21      944.99     57.43 o 
  10  12   6      339.06      330.22     27.28 o 
  12  12   6     1421.73     1362.85     45.74 o 
  14  12   6      562.19      521.72     23.10 o 
  16  12   6      558.28      490.38     35.10 o 
  18  12   6      164.09      120.51     17.50 o 
  20  12   6      162.43      167.39     15.76 o 
  22  12   6       39.95       49.08     16.86 o 
  24  12   6       51.87       43.72      7.17 o 
  26  12   6       15.02       21.35      8.70 o 
  28  12   6       32.02       28.62      5.43 o 
  30  12   6       25.28       52.97     12.83 o 
 -33  13   6       51.74       35.56     19.17 o 
 -31  13   6       38.10       46.10     24.94 o 
 -29  13   6       97.75      143.64     24.71 o 
 -27  13   6       26.62       34.21     10.60 o 
 -25  13   6       48.35       48.71      9.44 o 
 -23  13   6       30.25       51.89      8.71 o 
 -21  13   6      119.69      113.19     13.63 o 
 -19  13   6       28.40       62.78     10.92 o 
 -17  13   6      226.06      194.39     24.29 o 
 -15  13   6      284.89      323.81     26.77 o 
 -13  13   6      156.02      147.94     16.25 o 
 -11  13   6      363.03      380.30     26.00 o 
  -9  13   6      866.65      876.12     46.58 o 
  -7  13   6       33.13       73.58     10.82 o 
  -5  13   6        8.29       15.87      6.04 o 
  -3  13   6      163.14      151.46     14.43 o 
  -1  13   6      115.69      112.67     12.84 o 
   1  13   6      273.58      319.22     20.92 o 
   3  13   6      962.20     1068.45     40.08 o 
   5  13   6      190.19      195.90     15.33 o 
   7  13   6      507.68      542.60     29.11 o 
   9  13   6      250.66      241.91     17.85 o 
  11  13   6      265.93      239.77     17.16 o 
  13  13   6      625.77      599.70     30.12 o 
  15  13   6      349.97      349.17     20.39 o 
  17  13   6      354.24      313.87     24.00 o 
  19  13   6      105.53       82.53     10.47 o 
  21  13   6       11.95       29.54      6.55 o 
  23  13   6       17.01       30.71      5.44 o 
  25  13   6      102.69       76.09     10.92 o 
  27  13   6      228.46      179.45     24.77 o 
  29  13   6      204.71      139.21     16.98 o 
 -32  14   6       54.13       94.31     25.73 o 
 -30  14   6        6.04       23.89     17.26 o 
 -28  14   6       13.96       31.57     14.67 o 
 -26  14   6       21.06       41.72     10.07 o 
 -24  14   6       54.53       55.30     12.16 o 
 -22  14   6       26.02       33.43     13.21 o 
 -20  14   6       13.26       34.57      7.73 o 
 -18  14   6      101.64      115.41     14.12 o 
 -16  14   6        9.69       37.03     13.71 o 
 -14  14   6      820.68      760.85     36.96 o 
 -12  14   6      304.33      304.20     22.19 o 
 -10  14   6      155.97      153.04     15.96 o 
  -8  14   6      551.28      549.26     24.00 o 
  -6  14   6      210.55      223.34     23.75 o 
  -4  14   6       19.65       46.83      8.02 o 
  -2  14   6       32.87       22.59      7.98 o 
   0  14   6      216.32      219.26     20.79 o 
   2  14   6      141.36      128.47     17.05 o 
   4  14   6        3.62       23.10      6.83 o 
   6  14   6      163.31      140.93     13.98 o 
   8  14   6      132.50       99.21     15.54 o 
  10  14   6      292.63      310.54     18.79 o 
  12  14   6       27.26       23.42      6.10 o 
  14  14   6       86.82       56.53     10.66 o 
  16  14   6       81.90       70.26     10.86 o 
  18  14   6       57.91       64.99      9.98 o 
  20  14   6       90.57       62.56     13.64 o 
  22  14   6      154.22      152.73     14.25 o 
  24  14   6      122.06      138.48     17.44 o 
  26  14   6      233.09      183.27     23.67 o 
 -29  15   6      139.64      126.06     18.97 o 
 -27  15   6       24.50       41.01     12.96 o 
 -25  15   6       98.79      121.67     19.45 o 
 -23  15   6       24.07       35.33     11.25 o 
 -21  15   6      110.70       91.85     13.65 o 
 -19  15   6       39.49       53.65     12.61 o 
 -17  15   6       61.45       80.80     17.86 o 
 -15  15   6      182.25      193.91     24.55 o 
 -13  15   6      650.86      693.19     28.40 o 
 -11  15   6       47.63       32.46      9.44 o 
  -9  15   6      704.77      714.51     34.56 o 
  -7  15   6      174.52      124.69     14.23 o 
  -5  15   6      234.83      244.36     21.58 o 
  -3  15   6      414.08      423.61     22.21 o 
  -1  15   6      234.66      245.96     30.44 o 
   1  15   6      141.99      144.67     15.28 o 
   3  15   6      484.20      441.22     26.53 o 
   5  15   6      135.32      146.13     18.71 o 
   7  15   6      577.34      647.12     27.74 o 
   9  15   6      990.94      903.12     48.46 o 
  11  15   6      285.86      258.46     20.46 o 
  13  15   6       86.90       66.96     12.82 o 
  15  15   6      325.24      287.27     25.17 o 
  17  15   6       99.84       59.25     13.94 o 
  19  15   6      242.66      199.64     15.94 o 
  21  15   6        8.00       20.66      4.46 o 
  23  15   6       41.64       39.27      6.98 o 
  25  15   6      113.28       93.65     20.21 o 
 -28  16   6      104.32       97.68     14.84 o 
 -26  16   6       35.46       26.19      7.50 o 
 -24  16   6      161.51      145.32     20.65 o 
 -22  16   6       29.54       34.27      7.21 o 
 -20  16   6        9.13       27.30      9.24 o 
 -18  16   6        7.14       31.84      7.14 o 
 -16  16   6        4.20       30.44      9.02 o 
 -14  16   6        4.49       23.28      7.83 o 
 -12  16   6      211.24      158.20     17.16 o 
 -10  16   6       11.82       63.45     12.45 o 
  -8  16   6      123.61      131.97     14.53 o 
  -6  16   6      168.85      201.08     18.52 o 
  -4  16   6       33.59       33.89     10.34 o 
  -2  16   6       47.00       35.09      8.74 o 
   0  16   6      248.57      191.84     18.37 o 
   2  16   6      315.90      337.60     22.70 o 
   4  16   6       29.05       19.35      7.31 o 
   6  16   6      163.52      110.98     22.41 o 
   8  16   6      136.93      128.24     19.00 o 
  10  16   6      270.28      225.22     21.72 o 
  12  16   6      227.14      179.27     29.02 o 
  14  16   6       80.08       61.51     14.42 o 
  16  16   6       33.11       43.55     10.88 o 
  18  16   6       41.12       63.83     11.01 o 
  20  16   6       40.50       39.37     12.65 o 
  22  16   6      285.80      241.29     41.70 o 
 -25  17   6       51.04       42.03     10.72 o 
 -23  17   6        0.46       28.68     15.00 o 
 -21  17   6       74.85       43.94     10.57 o 
 -19  17   6       22.03       35.15      7.07 o 
 -17  17   6       85.08       88.37     13.78 o 
 -15  17   6      161.00      151.61     29.73 o 
 -13  17   6       23.83       35.80     14.68 o 
 -11  17   6      198.74      204.98     20.82 o 
  -9  17   6       95.33       80.99     15.63 o 
  -7  17   6      291.23      298.91     39.32 o 
  -5  17   6      155.85      184.93     31.61 o 
  -3  17   6      353.29      369.38     27.75 o 
  -1  17   6       67.73       76.89     10.72 o 
   1  17   6       39.60       44.80      8.66 o 
   3  17   6      130.83      107.81     22.52 o 
   5  17   6       33.37       44.71      9.38 o 
   7  17   6      178.22      183.73     23.91 o 
   9  17   6       86.65       80.73     11.47 o 
  11  17   6        5.89       44.78      7.64 o 
  13  17   6       58.51       39.70     11.27 o 
  15  17   6       25.34       55.21      9.80 o 
  17  17   6        7.48       32.78      7.13 o 
  19  17   6      201.20      182.36     24.61 o 
  21  17   6       58.85       47.01     17.24 o 
 -22  18   6       39.30       64.19      9.88 o 
 -20  18   6       22.15       33.76     11.24 o 
 -18  18   6        5.23       30.50      7.36 o 
 -16  18   6       13.91       21.19      7.65 o 
 -14  18   6       34.78       56.18     12.00 o 
 -12  18   6      388.98      437.57     29.35 o 
 -10  18   6       53.68       67.03      9.57 o 
  -8  18   6       64.77       40.44      8.81 o 
  -6  18   6       77.42       74.31     14.19 o 
  -4  18   6       61.28       96.85     22.66 o 
  -2  18   6      295.81      306.15     24.68 o 
   0  18   6       48.55       67.31     10.16 o 
   2  18   6      100.70      100.10     17.59 o 
   4  18   6       16.29       40.67     18.64 o 
   6  18   6      111.39      100.37     27.59 o 
   8  18   6      124.00      110.84     14.72 o 
  10  18   6      151.87      111.50     16.35 o 
  12  18   6       10.06       29.11     11.49 o 
  14  18   6       32.77       22.11      6.03 o 
  16  18   6        4.31       34.36      5.62 o 
  18  18   6       69.65       36.98     10.84 o 
 -19  19   6        8.71       29.91      7.69 o 
 -17  19   6       44.95       25.73      8.32 o 
 -15  19   6       73.23       67.17     21.35 o 
 -13  19   6        0.86       31.89      7.55 o 
 -11  19   6        0.90       26.97     11.65 o 
  -9  19   6        5.73       17.63      6.66 o 
  -7  19   6       16.90       43.71      9.04 o 
  -5  19   6       45.92       51.88     13.80 o 
  -3  19   6       87.67       77.83     15.81 o 
  -1  19   6       99.14       76.21     17.90 o 
   1  19   6       21.75       63.40     12.18 o 
   3  19   6       61.05       40.49      9.35 o 
   5  19   6       59.46       63.87     13.43 o 
   7  19   6      119.50       94.22     18.53 o 
   9  19   6        3.73       22.11     14.00 o 
  11  19   6       65.03       77.17     19.74 o 
  13  19   6       10.14       25.00      6.77 o 
 -14  20   6        0.01       24.88      5.25 o 
 -12  20   6       29.49       41.04      8.94 o 
 -10  20   6        2.76       19.99     10.78 o 
  -8  20   6      118.29      118.79     16.06 o 
  -6  20   6       42.09       40.38      8.45 o 
  -4  20   6       11.71       21.03      5.60 o 
  -2  20   6       13.14       18.99     10.69 o 
   0  20   6       19.88       38.64      6.83 o 
   2  20   6       50.33       42.54      8.41 o 
   4  20   6       20.96       28.21     10.12 o 
   6  20   6       18.75       31.70      7.75 o 
   8  20   6       53.12       56.17     17.42 o 
 -40   0   7       21.88       41.73     14.06 o 
 -38   0   7      132.15      150.04     22.22 o 
 -36   0   7      121.20      162.77     23.44 o 
 -34   0   7       28.57       54.01     16.78 o 
 -32   0   7      164.76      148.40     27.95 o 
 -30   0   7      297.79      277.07     37.70 o 
 -28   0   7       95.64       63.13     14.00 o 
 -26   0   7      518.53      433.79     44.16 o 
 -24   0   7      593.34      503.05     50.54 o 
 -22   0   7     1569.20     1826.69     68.78 o 
 -20   0   7        0.83       27.59      9.89 o 
 -18   0   7     1323.66     1170.85     94.96 o 
 -16   0   7      441.96      489.62     50.34 o 
 -14   0   7       45.19       43.15     13.92 o 
 -12   0   7      188.72      187.23     15.84 o 
 -10   0   7     2309.16     2414.15     71.24 o 
  -8   0   7       15.07       26.03     12.87 o 
  -6   0   7     8613.44     9597.20    201.66 o 
  -4   0   7        1.40       14.20      2.81 o 
  -2   0   7      248.70      246.86     34.08 o 
   0   0   7     2111.61     2363.78     97.31 o 
   2   0   7       49.61       42.09     12.35 o 
   4   0   7     1692.98     1570.15     63.56 o 
   6   0   7     1727.60     1902.32     86.93 o 
   8   0   7        4.06       22.31      4.22 o 
  10   0   7      135.44      127.23     11.79 o 
  12   0   7      118.88      194.33     22.09 o 
  14   0   7     2947.44     2953.74    111.34 o 
  16   0   7        1.54       16.07      5.99 o 
  18   0   7     2519.07     2645.44    109.02 o 
  20   0   7      385.81      388.99     31.57 o 
  22   0   7      882.14      908.47     47.05 o 
  24   0   7       84.72       91.95     15.35 o 
  26   0   7      178.69      173.80     24.54 o 
  28   0   7       96.83       76.00     13.98 o 
  30   0   7        0.00       15.18     12.62 o 
  32   0   7       51.83       51.48     19.46 o 
  34   0   7      266.50      191.34     42.94 o 
  36   0   7       30.88       45.34     20.78 o 
 -41   1   7       99.56       56.71     13.37 o 
 -39   1   7      167.50      281.62    382.62 o 
 -37   1   7      288.25      224.14     33.78 o 
 -35   1   7       38.67       43.26      7.75 o 
 -33   1   7      288.17      217.78     22.45 o 
 -31   1   7      208.35      193.47     19.26 o 
 -29   1   7      279.37      231.55     20.05 o 
 -27   1   7      723.98      629.30     24.22 o 
 -25   1   7      419.66      473.70     23.01 o 
 -23   1   7      353.60      453.82     18.90 o 
 -21   1   7      153.21      179.94     15.78 o 
 -19   1   7      347.09      387.44     22.79 o 
 -17   1   7      695.22      723.25     30.41 o 
 -15   1   7     1105.20     1033.91     41.57 o 
 -13   1   7      363.36      303.56     16.68 o 
 -11   1   7      821.84      834.36     26.14 o 
  -9   1   7     2127.50     2089.80     37.93 o 
  -7   1   7     1143.97     1223.86     30.25 o 
  -5   1   7     3803.84     3868.81     45.56 o 
  -3   1   7      366.18      344.27     24.04 o 
  -1   1   7      136.19      137.21     12.25 o 
   1   1   7      612.02      764.89     53.62 o 
   3   1   7      298.78      355.20     23.96 o 
   5   1   7     3427.79     3605.85     78.41 o 
   7   1   7      939.18     1020.03     32.00 o 
   9   1   7      493.11      491.68     20.91 o 
  11   1   7      114.87      103.15      7.94 o 
  13   1   7     1399.18     1414.03     57.22 o 
  15   1   7      297.69      311.23     27.44 o 
  17   1   7      272.51      248.05     18.09 o 
  19   1   7     1241.43     1300.06     42.07 o 
  21   1   7      778.33      724.22     45.94 o 
  23   1   7      132.79      124.47     12.69 o 
  25   1   7      160.73      128.96     14.84 o 
  27   1   7      126.06      123.01     13.29 o 
  29   1   7      222.60      179.93     19.75 o 
  31   1   7       95.47       50.40     13.37 o 
  33   1   7       49.98       36.68     10.98 o 
  35   1   7       48.81       57.58     54.62 o 
 -40   2   7        3.19       12.97      4.85 o 
 -38   2   7      386.47      295.82     67.37 o 
 -36   2   7       24.32       34.92      9.34 o 
 -34   2   7      154.81      146.88     18.91 o 
 -32   2   7       39.95       45.04      7.12 o 
 -30   2   7      628.38      525.23     57.44 o 
 -28   2   7      378.11      374.11     20.60 o 
 -26   2   7       64.29       68.97      7.20 o 
 -24   2   7      178.49      201.10     14.90 o 
 -22   2   7      704.05      701.57     36.66 o 
 -20   2   7      472.15      461.15     26.61 o 
 -18   2   7      309.19      218.55     13.57 o 
 -16   2   7     1404.78     1379.01     54.47 o 
 -14   2   7      502.17      617.78     31.70 o 
 -12   2   7      417.49      429.33     18.95 o 
 -10   2   7      562.05      628.88     28.12 o 
  -8   2   7     2729.51     2786.75     44.93 o 
  -6   2   7     2149.44     2346.57     39.83 o 
  -4   2   7       37.56       25.06      5.68 o 
  -2   2   7     3145.09     3039.25     58.69 o 
   0   2   7     1724.50     1778.35     42.31 o 
   2   2   7      597.24      444.55     31.51 o 
   4   2   7     1770.88     1802.20     53.56 o 
   6   2   7      339.00      286.81     16.47 o 
   8   2   7      845.82      793.77     22.19 o 
  10   2   7      415.45      404.56     18.68 o 
  12   2   7     2140.88     2205.48     38.26 o 
  14   2   7      147.34      139.29     10.19 o 
  16   2   7      570.08      589.59     32.68 o 
  18   2   7       38.60       51.29      7.90 o 
  20   2   7     1094.17      882.39     40.46 o 
  22   2   7       20.09       30.51      6.69 o 
  24   2   7       74.69       58.85     10.14 o 
  26   2   7      156.58      103.66     15.58 o 
  28   2   7       13.99       25.73     13.38 o 
  30   2   7      185.71      151.95     15.53 o 
  32   2   7      155.69      129.41     49.96 o 
  34   2   7      129.55      118.45     24.34 o 
 -41   3   7      151.32      155.33     17.99 o 
 -39   3   7       43.83       50.03      8.96 o 
 -37   3   7       99.52       92.56     15.20 o 
 -35   3   7      234.59      215.58     20.85 o 
 -33   3   7      278.73      257.25     30.07 o 
 -31   3   7      133.44      189.70     18.12 o 
 -29   3   7      656.20      716.05     27.80 o 
 -27   3   7      169.81      172.33     12.57 o 
 -25   3   7      310.67      303.50     19.03 o 
 -23   3   7      180.25      150.32     16.69 o 
 -21   3   7      220.51      172.87     13.77 o 
 -19   3   7       58.75       32.63      4.95 o 
 -17   3   7      931.47      908.57     33.50 o 
 -15   3   7       76.80       82.73      7.95 o 
 -13   3   7      284.67      278.30     14.69 o 
 -11   3   7      135.66       98.12      7.99 o 
  -9   3   7       94.85       99.46      7.22 o 
  -7   3   7      113.90      113.02      7.75 o 
  -5   3   7      245.53      244.63     11.51 o 
  -3   3   7     3763.72     3972.82     63.12 o 
  -1   3   7      206.66      274.36     16.24 o 
   1   3   7      351.32      335.19     19.38 o 
   3   3   7      161.67      156.39     13.76 o 
   5   3   7      559.74      583.25     29.97 o 
   7   3   7      616.34      562.00     21.24 o 
   9   3   7     1830.80     1903.38     63.06 o 
  11   3   7     1539.61     1435.43     38.04 o 
  13   3   7     1325.87     1462.18     72.55 o 
  15   3   7     2427.25     2493.54     64.77 o 
  17   3   7     1029.59      991.76     32.74 o 
  19   3   7       61.89       63.84     11.88 o 
  21   3   7      117.22       95.94     12.75 o 
  23   3   7      628.70      638.51     56.54 o 
  25   3   7       96.63      161.65     16.42 o 
  27   3   7       38.30       37.68      6.04 o 
  29   3   7      241.06      214.02     17.97 o 
  31   3   7       28.71       43.22     12.08 o 
  33   3   7      190.55      185.69     31.69 o 
  35   3   7      168.18      196.18     29.26 o 
 -40   4   7       72.10       78.66     27.84 o 
 -38   4   7      169.98      164.65     27.78 o 
 -36   4   7      135.42      150.77     31.68 o 
 -34   4   7       38.44       39.88     10.80 o 
 -32   4   7       71.01       56.45     13.28 o 
 -30   4   7       32.11       26.85      8.18 o 
 -28   4   7      323.19      286.23     18.97 o 
 -26   4   7      509.25      500.38     27.99 o 
 -24   4   7        0.41       18.93      7.68 o 
 -22   4   7      350.40      374.83     20.36 o 
 -20   4   7      472.61      433.27     21.05 o 
 -18   4   7       34.54       36.29      5.79 o 
 -16   4   7     1711.05     1760.13     44.87 o 
 -14   4   7     3043.67     3005.22     79.57 o 
 -12   4   7     4095.82     4356.48     60.46 o 
 -10   4   7      938.58      920.50     26.99 o 
  -8   4   7      622.63      609.68     23.60 o 
  -6   4   7      268.28      277.28     13.73 o 
  -4   4   7      553.47      553.12     21.84 o 
  -2   4   7     2096.22     2172.69     57.10 o 
   0   4   7      758.32      743.76     34.63 o 
   2   4   7      375.32      345.06     15.55 o 
   4   4   7      845.00      887.05     22.92 o 
   6   4   7     1163.63     1245.11     27.87 o 
   8   4   7      959.60      996.50     31.12 o 
  10   4   7     1424.44     1435.50     38.07 o 
  12   4   7     2161.83     2103.70     37.61 o 
  14   4   7     2234.78     2166.45     43.93 o 
  16   4   7      218.21      234.22     18.20 o 
  18   4   7     1533.59     1455.82     57.54 o 
  20   4   7      403.65      321.26     23.03 o 
  22   4   7      398.09      433.08     23.34 o 
  24   4   7      640.66      565.24     28.66 o 
  26   4   7      261.59      250.74     18.97 o 
  28   4   7      168.03      155.08     15.01 o 
  30   4   7       36.34       54.72     74.17 o 
  32   4   7       89.07       73.22     12.65 o 
  34   4   7       15.35       26.66      9.66 o 
 -39   5   7       26.89       40.17     31.98 o 
 -37   5   7      167.20      163.65     41.93 o 
 -35   5   7       53.14       50.11     12.03 o 
 -33   5   7       19.36       33.28     11.50 o 
 -31   5   7       12.76       34.68      7.02 o 
 -29   5   7       98.94       68.23      8.46 o 
 -27   5   7      582.72      513.01     23.48 o 
 -25   5   7      156.18      142.87     12.64 o 
 -23   5   7      860.38      854.17     19.99 o 
 -21   5   7      857.88      871.60     39.86 o 
 -19   5   7     1163.18     1164.36     33.85 o 
 -17   5   7      371.46      357.87     22.46 o 
 -15   5   7     2164.52     2188.61     42.62 o 
 -13   5   7      532.57      496.53     25.58 o 
 -11   5   7     1009.52      929.91     35.29 o 
  -9   5   7      208.57      175.89     13.51 o 
  -7   5   7       90.76       86.62      6.29 o 
  -5   5   7      663.86      794.33     26.67 o 
  -3   5   7     4379.33     4704.62     82.03 o 
  -1   5   7      153.29      199.37     12.97 o 
   1   5   7      755.53      822.65     31.29 o 
   3   5   7      150.37      154.21     10.13 o 
   5   5   7      398.26      335.68     17.68 o 
   7   5   7     1085.64     1248.43     40.10 o 
   9   5   7      316.74      318.44     18.15 o 
  11   5   7      827.06      801.80     33.97 o 
  13   5   7      832.44      705.82     52.50 o 
  15   5   7      414.23      378.85     16.72 o 
  17   5   7        0.34       13.11      7.09 o 
  19   5   7      649.18      647.64     28.31 o 
  21   5   7      307.11      291.16     18.28 o 
  23   5   7      124.33      137.28     13.19 o 
  25   5   7       98.66      104.68     11.38 o 
  27   5   7      114.19      129.36     15.25 o 
  29   5   7      155.95      150.25     15.37 o 
  31   5   7       38.97       48.46     10.49 o 
  33   5   7       18.74       29.88     12.86 o 
 -40   6   7      180.65      145.50     40.44 o 
 -38   6   7       78.39      116.39     21.15 o 
 -36   6   7       18.45       28.92     16.57 o 
 -34   6   7       49.78       80.25     15.48 o 
 -32   6   7      145.05      133.15     24.44 o 
 -30   6   7       19.86       29.29      5.39 o 
 -28   6   7      584.75      563.63     33.48 o 
 -26   6   7       97.59      116.84      9.95 o 
 -24   6   7       19.62       26.31      8.47 o 
 -22   6   7       75.66       73.05      7.30 o 
 -20   6   7      401.17      388.37     23.05 o 
 -18   6   7     2837.84     2916.18     57.97 o 
 -16   6   7     1134.08     1105.72     38.99 o 
 -14   6   7      641.15      608.43     31.20 o 
 -12   6   7       93.59       81.23     10.04 o 
 -10   6   7      355.19      392.88     21.64 o 
  -8   6   7      511.04      561.78     27.97 o 
  -6   6   7      634.44      627.35     42.06 o 
  -4   6   7     2360.46     2328.77     45.83 o 
  -2   6   7       45.33       75.94      6.44 o 
   0   6   7     1226.64     1376.86     45.24 o 
   2   6   7      491.50      416.51     32.45 o 
   4   6   7       40.74       55.30      4.76 o 
   6   6   7      901.67     1001.61     26.63 o 
   8   6   7      471.08      408.00     33.47 o 
  10   6   7     2473.83     2655.37     46.79 o 
  12   6   7      278.38      297.11     15.44 o 
  14   6   7      122.48      145.39     12.39 o 
  16   6   7       82.83      101.60      9.66 o 
  18   6   7     2556.22     2396.07     55.72 o 
  20   6   7      539.11      478.54     28.89 o 
  22   6   7      784.62      710.09     35.37 o 
  24   6   7       94.55       98.65     11.81 o 
  26   6   7      220.73      192.60     17.11 o 
  28   6   7       22.86       53.21      8.84 o 
  30   6   7      157.06      134.44     15.11 o 
  32   6   7        6.87       32.98     17.77 o 
  34   6   7       16.32       33.47     13.23 o 
 -39   7   7      110.76      101.08     22.88 o 
 -37   7   7       56.26       53.35     12.42 o 
 -35   7   7        7.91       20.44      9.10 o 
 -33   7   7      252.13      233.29     28.03 o 
 -31   7   7       42.20       49.85     13.79 o 
 -29   7   7      121.35      128.56     15.79 o 
 -27   7   7      161.52      151.24     14.96 o 
 -25   7   7        5.39       16.34      4.19 o 
 -23   7   7       13.69       15.46      7.88 o 
 -21   7   7      305.79      316.77     17.30 o 
 -19   7   7     2010.90     1955.97     61.71 o 
 -17   7   7      542.93      574.49     22.09 o 
 -15   7   7      215.78      173.23     12.15 o 
 -13   7   7      269.44      250.86     16.40 o 
 -11   7   7     1280.64     1263.26     37.41 o 
  -9   7   7     1022.08     1053.12     48.74 o 
  -7   7   7      699.93      637.44     37.69 o 
  -5   7   7     1867.75     2036.16     50.88 o 
  -3   7   7      150.61      140.35      9.31 o 
  -1   7   7      453.58      402.63     21.52 o 
   1   7   7     1161.16     1163.68     37.77 o 
   3   7   7      226.67      161.37     10.37 o 
   5   7   7     2584.33     2576.59     44.79 o 
   7   7   7      673.29      669.38     30.25 o 
   9   7   7      850.52      745.06     32.73 o 
  11   7   7     3578.18     3682.33     58.40 o 
  13   7   7       60.12       65.33      6.97 o 
  15   7   7     1379.59     1262.15     42.99 o 
  17   7   7       99.40      128.86     13.36 o 
  19   7   7     1466.80     1521.02     50.84 o 
  21   7   7      488.79      528.19     29.56 o 
  23   7   7      766.63      719.42     35.24 o 
  25   7   7      386.10      463.75     25.60 o 
  27   7   7       28.72       32.89      6.09 o 
  29   7   7      405.18      339.36     25.84 o 
  31   7   7       87.24       84.14     15.14 o 
  33   7   7       81.13       51.29     10.72 o 
 -38   8   7        0.24       30.85      8.15 o 
 -36   8   7      229.38      166.57     52.98 o 
 -34   8   7       14.62       43.77      9.17 o 
 -32   8   7       39.67       40.27     11.15 o 
 -30   8   7       24.63       40.02     11.57 o 
 -28   8   7      104.01      144.47     19.12 o 
 -26   8   7      293.17      274.52     22.35 o 
 -24   8   7       25.97       29.58      7.05 o 
 -22   8   7      118.99      116.18     11.28 o 
 -20   8   7      230.10      182.44     17.84 o 
 -18   8   7     2203.88     2288.10     52.07 o 
 -16   8   7      448.77      475.65     26.13 o 
 -14   8   7     1187.28     1231.40     34.49 o 
 -12   8   7      106.20       80.15     10.90 o 
 -10   8   7      677.85      712.75     32.50 o 
  -8   8   7      959.25     1052.05     35.43 o 
  -6   8   7       41.77       37.42      8.69 o 
  -4   8   7       37.87       40.76      4.92 o 
  -2   8   7      264.14      249.37     14.59 o 
   0   8   7     1210.88     1085.84     38.21 o 
   2   8   7      175.42      159.64     10.95 o 
   4   8   7      800.16      782.10     30.28 o 
   6   8   7      489.18      546.61     30.89 o 
   8   8   7     4706.72     4769.06     71.12 o 
  10   8   7      138.77      163.72     15.34 o 
  12   8   7      416.87      380.45     19.86 o 
  14   8   7      215.85      197.70     15.64 o 
  16   8   7      271.71      259.45     17.86 o 
  18   8   7       82.70       77.81      9.47 o 
  20   8   7      914.56      967.68     46.71 o 
  22   8   7      716.44      634.93     32.78 o 
  24   8   7      169.67      146.07     18.31 o 
  26   8   7      208.26      169.80     14.25 o 
  28   8   7       81.34       75.62     12.66 o 
  30   8   7       15.73       23.15      7.38 o 
  32   8   7      114.13       81.75     14.10 o 
 -37   9   7      135.58       89.25     16.82 o 
 -35   9   7       56.47       82.16     18.95 o 
 -33   9   7       73.42       66.06     15.34 o 
 -31   9   7      196.41      175.82     20.76 o 
 -29   9   7       13.81       33.97      8.41 o 
 -27   9   7      181.11      159.76     18.20 o 
 -25   9   7      125.40      106.97     14.08 o 
 -23   9   7      106.69       96.77     10.70 o 
 -21   9   7      449.93      461.07     25.84 o 
 -19   9   7      381.50      402.05     25.28 o 
 -17   9   7      157.21      137.71     17.76 o 
 -15   9   7     1559.03     1579.70     45.43 o 
 -13   9   7      733.83      709.73     38.45 o 
 -11   9   7       95.33       47.51     11.56 o 
  -9   9   7      157.35      162.04     15.63 o 
  -7   9   7       16.23       28.69      4.10 o 
  -5   9   7      522.09      509.62     25.79 o 
  -3   9   7      191.44      170.16     12.40 o 
  -1   9   7     2386.84     2195.71     50.57 o 
   1   9   7      440.85      368.87     21.93 o 
   3   9   7     1687.56     1610.18     41.06 o 
   5   9   7      694.07      776.74     40.40 o 
   7   9   7      270.94      327.81     23.33 o 
   9   9   7      249.44      241.78     24.20 o 
  11   9   7      335.15      340.20     20.98 o 
  13   9   7      155.15      158.38     13.55 o 
  15   9   7     1881.91     1981.78     61.74 o 
  17   9   7      468.94      467.71     28.10 o 
  19   9   7      554.02      556.20     35.15 o 
  21   9   7      335.03      296.06     22.94 o 
  23   9   7      116.27      111.19     12.08 o 
  25   9   7      336.02      251.71     19.95 o 
  27   9   7      175.09      146.12     17.16 o 
  29   9   7      342.71      283.05     73.80 o 
  31   9   7       43.84       39.59     13.17 o 
 -36  10   7      220.04      156.02     25.03 o 
 -34  10   7      157.70       82.50     38.87 o 
 -32  10   7        0.81       49.65     13.13 o 
 -30  10   7       67.42       49.83     10.53 o 
 -28  10   7       44.73       49.03     10.55 o 
 -26  10   7       64.05       68.45     12.06 o 
 -24  10   7      114.00      107.58     20.40 o 
 -22  10   7       31.62       48.63      7.55 o 
 -20  10   7       52.40       47.34      7.13 o 
 -18  10   7        9.30       48.37      7.72 o 
 -16  10   7      192.73      164.03     14.88 o 
 -14  10   7      204.44      242.03     15.02 o 
 -12  10   7      939.69      946.92     30.88 o 
 -10  10   7       25.53       28.40      6.25 o 
  -8  10   7      870.29      847.83     40.40 o 
  -6  10   7      921.07      893.78     32.91 o 
  -4  10   7      552.02      597.52     30.42 o 
  -2  10   7     1389.15     1436.21     38.15 o 
   0  10   7      315.87      284.16     16.56 o 
   2  10   7      457.25      505.62     23.13 o 
   4  10   7      575.28      556.20     25.12 o 
   6  10   7      804.05      798.69     30.44 o 
   8  10   7      881.40      878.10     34.66 o 
  10  10   7      151.88      105.15     10.12 o 
  12  10   7      360.89      327.22     19.67 o 
  14  10   7      611.57      561.36     29.16 o 
  16  10   7      296.07      305.36     19.21 o 
  18  10   7      356.26      394.46     29.21 o 
  20  10   7      790.71      725.91     42.34 o 
  22  10   7       80.56       69.66     11.07 o 
  24  10   7      139.25      130.76     13.19 o 
  26  10   7       10.85       23.15      6.70 o 
  28  10   7      366.24      337.72     77.09 o 
  30  10   7        5.31       28.78      7.40 o 
 -35  11   7       40.66       34.82     13.93 o 
 -33  11   7       80.76       45.44     12.43 o 
 -31  11   7        9.63       17.16      5.81 o 
 -29  11   7       11.20       44.76     19.51 o 
 -27  11   7       36.56       59.15      9.91 o 
 -25  11   7       80.89       40.60      8.23 o 
 -23  11   7      144.92      158.90     21.19 o 
 -21  11   7      133.03      113.48     19.63 o 
 -19  11   7      254.01      235.80     39.58 o 
 -17  11   7        8.96       29.45      8.07 o 
 -15  11   7     1431.87     1463.40     44.70 o 
 -13  11   7      435.97      441.45     20.73 o 
 -11  11   7      802.02      721.69     34.24 o 
  -9  11   7      465.54      549.55     28.70 o 
  -7  11   7       81.41      110.71     11.60 o 
  -5  11   7        4.73       26.37      6.46 o 
  -3  11   7       27.50       33.88      5.15 o 
  -1  11   7      141.31      192.44     15.67 o 
   1  11   7      551.65      558.90     21.77 o 
   3  11   7      670.42      648.09     26.63 o 
   5  11   7     1175.49     1193.54     47.18 o 
   7  11   7      252.65      244.62     18.99 o 
   9  11   7       58.50       44.39      8.13 o 
  11  11   7        7.65       22.81      6.57 o 
  13  11   7      186.72      134.11     14.15 o 
  15  11   7       41.18       35.47     10.91 o 
  17  11   7      327.68      295.95     20.76 o 
  19  11   7      407.92      382.54     23.59 o 
  21  11   7       47.75       37.09      8.22 o 
  23  11   7        1.16       15.83      5.30 o 
  25  11   7       72.29       52.34      9.28 o 
  27  11   7       11.43       46.97     12.10 o 
  29  11   7       75.61       72.00     14.91 o 
 -34  12   7       92.92       56.42      9.68 o 
 -32  12   7        4.61       28.48      7.68 o 
 -30  12   7       49.19       63.92     16.15 o 
 -28  12   7       48.76       37.75      6.87 o 
 -26  12   7        7.30       30.61      8.42 o 
 -24  12   7      101.68      138.28     16.29 o 
 -22  12   7        3.55       17.82      7.47 o 
 -20  12   7      130.13      108.43     14.24 o 
 -18  12   7      161.95      147.61     21.12 o 
 -16  12   7      348.60      356.26     19.45 o 
 -14  12   7      554.70      567.82     24.39 o 
 -12  12   7      180.38      200.02     33.68 o 
 -10  12   7     1674.74     1666.31     57.53 o 
  -8  12   7      761.26      683.11     29.25 o 
  -6  12   7      617.36      574.81     28.09 o 
  -4  12   7      152.20      131.35     22.87 o 
  -2  12   7      241.67      269.33     25.00 o 
   0  12   7      171.47      192.98     14.78 o 
   2  12   7      614.74      644.15     25.43 o 
   4  12   7      780.22      850.75     42.93 o 
   6  12   7      135.01      148.76     12.85 o 
   8  12   7      254.81      231.25     22.27 o 
  10  12   7      132.07      107.80     11.71 o 
  12  12   7      154.11      144.32     13.14 o 
  14  12   7      104.27       90.97     11.44 o 
  16  12   7       18.21       42.60      8.11 o 
  18  12   7       33.12       53.71      8.58 o 
  20  12   7        4.74       27.68      8.60 o 
  22  12   7        1.19       16.00      6.22 o 
  24  12   7      124.75       88.42     16.57 o 
  26  12   7       57.51       24.90      8.23 o 
  28  12   7        3.03        8.81      6.95 o 
 -31  13   7       48.18       56.57     29.87 o 
 -29  13   7       26.49       28.53     10.71 o 
 -27  13   7       69.73       55.58      9.62 o 
 -25  13   7       30.79       19.69      8.73 o 
 -23  13   7        5.25       21.81      6.25 o 
 -21  13   7       26.80       42.04      7.43 o 
 -19  13   7       66.26       48.33      8.55 o 
 -17  13   7       36.53       35.55      6.59 o 
 -15  13   7      671.15      690.58     34.83 o 
 -13  13   7      268.14      306.43     26.09 o 
 -11  13   7      366.36      368.23     21.31 o 
  -9  13   7       44.48       32.96      7.41 o 
  -7  13   7      119.26      126.14     13.94 o 
  -5  13   7      567.60      619.20     36.28 o 
  -3  13   7      726.31      681.45     41.00 o 
  -1  13   7      368.82      345.80     36.88 o 
   1  13   7       89.74       87.48     11.41 o 
   3  13   7       83.96       75.87     10.20 o 
   5  13   7       36.54       50.83     10.45 o 
   7  13   7      194.92      167.39     14.80 o 
   9  13   7       82.54       91.96     14.69 o 
  11  13   7      889.44      833.73     33.96 o 
  13  13   7       31.73       57.32     10.62 o 
  15  13   7      108.51       86.92     12.36 o 
  17  13   7       98.69       56.60      8.98 o 
  19  13   7      156.81      145.81     16.44 o 
  21  13   7       45.15       56.13      8.38 o 
  23  13   7       96.84       74.36     10.76 o 
  25  13   7      234.36      147.11     34.95 o 
 -30  14   7       37.27       39.35     11.11 o 
 -28  14   7        2.39       30.02      8.75 o 
 -26  14   7        7.46       46.54      9.63 o 
 -24  14   7      181.26      144.04     19.38 o 
 -22  14   7       19.38       39.18      7.92 o 
 -20  14   7       24.23       36.30     10.28 o 
 -18  14   7       35.80       28.30      8.34 o 
 -16  14   7       25.72       39.01     13.32 o 
 -14  14   7       26.82       39.67      7.46 o 
 -12  14   7      164.33      134.27     24.18 o 
 -10  14   7       31.72       40.50      8.05 o 
  -8  14   7      472.04      429.93     23.85 o 
  -6  14   7      438.12      458.26     27.12 o 
  -4  14   7      159.21      167.76     29.05 o 
  -2  14   7      110.66      113.03     25.63 o 
   0  14   7      158.79      164.14     17.48 o 
   2  14   7      161.81      144.23     16.51 o 
   4  14   7       13.76       35.08      9.93 o 
   6  14   7      276.03      271.52     26.14 o 
   8  14   7      230.18      227.25     16.57 o 
  10  14   7      469.49      452.97     29.83 o 
  12  14   7      100.53       97.21     10.58 o 
  14  14   7        1.58       29.82      5.93 o 
  16  14   7       42.03       46.27      8.54 o 
  18  14   7       12.77       38.17     10.27 o 
  20  14   7      112.89       73.08     13.30 o 
  22  14   7       25.52       30.99      7.62 o 
  24  14   7       58.55       65.27     11.51 o 
 -27  15   7      104.17      113.48     17.39 o 
 -25  15   7       26.91       39.82      9.32 o 
 -23  15   7       75.25       53.20     14.86 o 
 -21  15   7      130.80      109.30     13.98 o 
 -19  15   7       25.83       50.20      9.81 o 
 -17  15   7        5.08       29.17     12.15 o 
 -15  15   7      300.71      267.80     24.07 o 
 -13  15   7      153.43      121.28     13.12 o 
 -11  15   7      134.18      142.46     17.42 o 
  -9  15   7       15.79       35.21      7.46 o 
  -7  15   7      347.99      316.86     34.01 o 
  -5  15   7     1018.77     1018.58     51.27 o 
  -3  15   7      169.41      177.16     25.29 o 
  -1  15   7      316.96      315.98     21.86 o 
   1  15   7      191.61      187.62     18.79 o 
   3  15   7      180.51      197.51     17.68 o 
   5  15   7      195.10      177.91     25.39 o 
   7  15   7      145.60      149.17     19.10 o 
   9  15   7      215.54      232.14     21.51 o 
  11  15   7      215.68      201.02     23.04 o 
  13  15   7       55.55       33.95      9.01 o 
  15  15   7       43.81       39.18      9.90 o 
  17  15   7       74.33       58.35     10.80 o 
  19  15   7       45.04       61.35      9.33 o 
  21  15   7       34.94       31.04      7.25 o 
  23  15   7       18.23       23.56     11.69 o 
 -26  16   7       39.34       40.24      9.83 o 
 -24  16   7      211.92      111.20     21.31 o 
 -22  16   7       90.58       88.37     16.43 o 
 -20  16   7        2.07       17.65      5.94 o 
 -18  16   7       82.47       58.33     10.45 o 
 -16  16   7       34.97       33.66     10.78 o 
 -14  16   7       18.41       41.47      9.45 o 
 -12  16   7        2.59       77.96     21.34 o 
 -10  16   7      108.75       99.84     12.85 o 
  -8  16   7      114.83       93.16     23.18 o 
  -6  16   7      322.64      284.54     30.63 o 
  -4  16   7      100.12      108.46     12.53 o 
  -2  16   7       46.65       42.19      7.32 o 
   0  16   7      137.81      146.20     17.57 o 
   2  16   7       64.15       55.97     21.39 o 
   4  16   7       32.74       25.23      8.06 o 
   6  16   7       69.04       66.21     15.22 o 
   8  16   7       46.83       68.63     13.10 o 
  10  16   7       65.43       62.28     15.54 o 
  12  16   7       44.88       48.78      8.87 o 
  14  16   7       92.38       88.58     12.04 o 
  16  16   7       18.53       34.48      7.30 o 
  18  16   7      135.92      117.62     17.28 o 
  20  16   7       87.13       82.96     15.86 o 
 -23  17   7      143.52      140.13     25.18 o 
 -21  17   7       13.08       35.50      8.57 o 
 -19  17   7       49.56       51.46      9.74 o 
 -17  17   7       55.52       48.87     12.27 o 
 -15  17   7      278.38      283.13     24.84 o 
 -13  17   7       86.02       84.17     12.14 o 
 -11  17   7      165.85      180.70     17.50 o 
  -9  17   7      358.44      389.41     42.41 o 
  -7  17   7      146.31      192.35     17.90 o 
  -5  17   7      137.10      159.88     19.15 o 
  -3  17   7       63.68       45.09     13.69 o 
  -1  17   7       80.90       59.23      9.76 o 
   1  17   7       66.04       50.20     10.50 o 
   3  17   7       71.23       73.38     11.91 o 
   5  17   7       35.12       48.52      8.26 o 
   7  17   7       40.56       49.60      7.74 o 
   9  17   7       61.84       80.59     12.46 o 
  11  17   7       57.16       44.62     10.86 o 
  13  17   7        8.51       28.53      6.10 o 
  15  17   7        2.70       34.33      6.70 o 
  17  17   7       60.24       45.31     12.84 o 
 -20  18   7       53.58       50.56      6.86 o 
 -18  18   7       14.83       21.04      8.34 o 
 -16  18   7      114.33      104.14     15.68 o 
 -14  18   7      142.65      165.44     26.02 o 
 -12  18   7       82.88       81.82     19.41 o 
 -10  18   7       15.91       19.54      5.78 o 
  -8  18   7       37.87       47.23     14.76 o 
  -6  18   7       41.99       38.84      7.49 o 
  -4  18   7       49.55       55.68      8.97 o 
  -2  18   7        7.66       30.73      7.57 o 
   0  18   7       14.37       30.42      8.32 o 
   2  18   7       85.90       75.96     11.93 o 
   4  18   7       19.01       22.87      6.66 o 
   6  18   7      224.45      205.60     26.97 o 
   8  18   7       38.66       49.18     15.11 o 
  10  18   7       73.43       80.45     12.40 o 
  12  18   7       10.46       15.76      9.71 o 
  14  18   7       37.42       49.67      9.21 o 
 -15  19   7       48.18       51.23     15.21 o 
 -13  19   7       13.26       30.53      8.50 o 
 -11  19   7      105.44      125.08     19.87 o 
  -9  19   7       64.41       61.24      9.70 o 
  -7  19   7       47.90       66.27     17.33 o 
  -5  19   7       51.58       43.41      9.44 o 
  -3  19   7       16.42       42.08     11.65 o 
  -1  19   7        7.70       13.91     10.54 o 
   1  19   7       29.45       34.54      7.24 o 
   3  19   7      146.61      172.62     23.07 o 
   5  19   7      144.51      118.46     20.19 o 
   7  19   7        4.62       19.98      6.54 o 
   9  19   7       24.67       58.57     16.30 o 
  -6  20   7       18.12       29.37      8.14 o 
  -4  20   7       31.98       49.19      8.23 o 
  -2  20   7       96.96       92.19     13.92 o 
   0  20   7      122.21       76.09     17.30 o 
 -40   0   8       35.48       44.30     16.94 o 
 -38   0   8        4.63       30.37     10.70 o 
 -36   0   8      166.22      171.12     25.30 o 
 -34   0   8       21.01       26.35     14.79 o 
 -32   0   8       54.33       55.41     16.02 o 
 -30   0   8      219.67      222.11     57.39 o 
 -28   0   8      278.48      421.58   1078.94 o 
 -26   0   8      303.24      328.85     57.70 o 
 -24   0   8       17.82       39.61     17.39 o 
 -22   0   8       31.22       84.52     30.15 o 
 -20   0   8     2579.82     2493.33    119.48 o 
 -18   0   8       27.00       12.63      5.97 o 
 -16   0   8      547.48      701.61   2021.12 o 
 -14   0   8      153.79      157.29     16.86 o 
 -12   0   8     1900.51     1666.98     76.98 o 
 -10   0   8      824.11      747.31     28.64 o 
  -8   0   8      183.52      168.40     23.90 o 
  -6   0   8      127.28      161.73     12.11 o 
  -4   0   8       32.68       30.82     13.86 o 
  -2   0   8      652.76      892.51    135.70 o 
   0   0   8      543.14      455.19     57.48 o 
   2   0   8       47.26       91.07     16.46 o 
   4   0   8     1394.22     1445.89    112.03 o 
   6   0   8      692.44      735.85    123.68 o 
   8   0   8      377.10      337.71     41.81 o 
  10   0   8      452.80      334.13     71.39 o 
  12   0   8       92.77       89.05     15.10 o 
  14   0   8       39.36       29.47     10.32 o 
  16   0   8      330.19      325.53     53.81 o 
  18   0   8       13.84       19.08      7.46 o 
  20   0   8       55.22       92.99     23.99 o 
  22   0   8       13.49        1.55      8.22 o 
  24   0   8       76.60       52.20     15.32 o 
  26   0   8      118.55       94.58     25.24 o 
  28   0   8        7.18        4.44     12.98 o 
  30   0   8        2.48       41.80     14.91 o 
  32   0   8        0.20       18.18     17.58 o 
 -39   1   8      439.44      419.42     80.73 o 
 -37   1   8      129.45      166.05     21.04 o 
 -35   1   8        1.66       33.92     10.90 o 
 -33   1   8        5.67       22.41      6.10 o 
 -31   1   8      295.83      270.90     26.80 o 
 -29   1   8      790.01      699.93     37.56 o 
 -27   1   8        7.19       14.49      8.35 o 
 -25   1   8      660.95      621.01     27.04 o 
 -23   1   8       37.72       77.16      8.60 o 
 -21   1   8       40.11       53.60      6.64 o 
 -19   1   8      870.88      858.61     47.98 o 
 -17   1   8      484.08      459.32     15.57 o 
 -15   1   8      730.50      746.95     33.45 o 
 -13   1   8     1001.03     1049.79     34.63 o 
 -11   1   8     1133.09     1155.65     33.47 o 
  -9   1   8     2793.14     2830.14     44.01 o 
  -7   1   8     1021.58      978.64     26.58 o 
  -5   1   8      636.91      657.63     29.52 o 
  -3   1   8      156.53      175.58     15.63 o 
  -1   1   8     1539.02     1633.30     91.84 o 
   1   1   8      725.67      681.54     38.38 o 
   3   1   8      495.12      505.80     44.92 o 
   5   1   8      631.56      609.85     35.94 o 
   7   1   8     2467.79     2365.02    140.92 o 
   9   1   8      204.68      219.69     27.26 o 
  11   1   8     1659.27     1610.43     68.21 o 
  13   1   8      139.47      128.74     12.63 o 
  15   1   8      147.35      183.28     23.24 o 
  17   1   8     1028.83      997.98     34.75 o 
  19   1   8       12.70       24.70      6.16 o 
  21   1   8      335.71      347.29     28.07 o 
  23   1   8      458.25      472.12     33.17 o 
  25   1   8       74.83       69.74     12.64 o 
  27   1   8        7.87       38.49     10.46 o 
  29   1   8        2.15       26.07      8.40 o 
  31   1   8      181.45      143.22     32.58 o 
  33   1   8      102.00      117.93     23.68 o 
 -40   2   8       53.09       81.64     27.18 o 
 -38   2   8      114.35       90.08     14.89 o 
 -36   2   8        0.58       31.08      8.86 o 
 -34   2   8      238.49      288.67     27.39 o 
 -32   2   8       20.35       49.39     12.87 o 
 -30   2   8       58.16       40.15      8.35 o 
 -28   2   8      406.49      367.95     18.90 o 
 -26   2   8      844.63      762.95     34.93 o 
 -24   2   8      161.11      204.92     15.42 o 
 -22   2   8      186.64      121.40      9.53 o 
 -20   2   8      166.83      141.69     13.24 o 
 -18   2   8      134.43      102.42     10.48 o 
 -16   2   8     1300.64     1274.90     46.07 o 
 -14   2   8      385.69      381.72     26.27 o 
 -12   2   8      971.97     1097.71     38.63 o 
 -10   2   8      461.18      384.19     19.27 o 
  -8   2   8     1711.05     1825.22     38.60 o 
  -6   2   8      190.87      190.12     10.94 o 
  -4   2   8     2194.27     2099.26     33.37 o 
  -2   2   8     1261.66     1298.78     74.59 o 
   0   2   8     2676.89     2625.25     48.81 o 
   2   2   8     1448.71     1334.38     93.49 o 
   4   2   8     1807.57     1760.15     48.16 o 
   6   2   8     1734.96     1730.47    100.58 o 
   8   2   8     1028.34     1130.08     45.30 o 
  10   2   8      369.72      302.64     21.84 o 
  12   2   8      947.99      934.33     33.46 o 
  14   2   8      117.79       95.31      9.47 o 
  16   2   8      359.82      279.85     26.95 o 
  18   2   8      188.85      207.68     17.18 o 
  20   2   8      861.54      790.19     34.14 o 
  22   2   8      185.42      148.26     22.42 o 
  24   2   8      137.35      158.85     21.08 o 
  26   2   8       27.13       42.31     12.56 o 
  28   2   8       27.04       26.86     12.71 o 
  30   2   8       85.17       85.84     23.38 o 
  32   2   8      304.30      313.01     87.13 o 
 -39   3   8       59.20       59.88     16.66 o 
 -37   3   8      109.69       76.44     18.72 o 
 -35   3   8       98.47       80.40     13.39 o 
 -33   3   8        4.02       28.16      6.85 o 
 -31   3   8      136.32      125.91     14.72 o 
 -29   3   8       92.81       68.45     10.31 o 
 -27   3   8      159.46      173.02     12.97 o 
 -25   3   8      351.95      314.18     20.58 o 
 -23   3   8      124.56      118.76     10.60 o 
 -21   3   8      399.85      352.07     16.69 o 
 -19   3   8      146.73      141.70     11.33 o 
 -17   3   8     1161.29     1141.53     37.38 o 
 -15   3   8     1208.33     1240.51     50.25 o 
 -13   3   8     1624.67     1542.00     47.67 o 
 -11   3   8      796.52      745.20     28.53 o 
  -9   3   8      613.03      673.24     29.77 o 
  -7   3   8     1485.81     1488.36     43.13 o 
  -5   3   8      934.46      912.61     23.21 o 
  -3   3   8      348.01      353.74     20.52 o 
  -1   3   8     1014.63     1079.79     33.90 o 
   1   3   8      150.44      119.80     15.01 o 
   3   3   8     1046.02      804.81    106.42 o 
   5   3   8     1659.65     1705.13     52.60 o 
   7   3   8      262.67      278.09     18.29 o 
   9   3   8     1002.31     1048.15     38.21 o 
  11   3   8       24.98       25.64      4.16 o 
  13   3   8      522.43      509.25     26.56 o 
  15   3   8       69.61       60.11      7.08 o 
  17   3   8       66.22       46.62      7.33 o 
  19   3   8      144.95      103.88     16.35 o 
  21   3   8      245.57      309.63     20.32 o 
  23   3   8      127.48      185.16     27.15 o 
  25   3   8       33.63       43.41     13.93 o 
  27   3   8        5.15       16.72      7.06 o 
  29   3   8       45.67       46.26      9.64 o 
  31   3   8       31.36       51.32     14.10 o 
  33   3   8      246.84      203.32     80.97 o 
 -38   4   8      335.29      386.08     86.97 o 
 -36   4   8      250.56      214.41     23.42 o 
 -34   4   8      172.39      197.87     20.77 o 
 -32   4   8       12.67       24.08      7.49 o 
 -30   4   8      186.93      145.00     14.45 o 
 -28   4   8       15.92       34.35      5.32 o 
 -26   4   8      295.28      270.36     20.67 o 
 -24   4   8       24.07       30.88      4.70 o 
 -22   4   8      101.05       74.25      8.74 o 
 -20   4   8      864.56      823.49     29.61 o 
 -18   4   8      481.76      403.09     21.44 o 
 -16   4   8     4137.70     4262.23     71.32 o 
 -14   4   8      470.07      523.72     41.14 o 
 -12   4   8     1078.11      989.23     36.69 o 
 -10   4   8     2539.81     2483.97     54.21 o 
  -8   4   8     1959.02     2101.10     43.16 o 
  -6   4   8      590.34      537.42     22.26 o 
  -4   4   8      572.84      614.47     28.71 o 
  -2   4   8       54.36       51.86      5.48 o 
   0   4   8      466.28      475.36     25.07 o 
   2   4   8      704.27      709.26     31.73 o 
   4   4   8      204.43      219.80     15.56 o 
   6   4   8     2270.57     2263.80     44.40 o 
   8   4   8      126.56      160.80     14.31 o 
  10   4   8      600.92      534.07     26.07 o 
  12   4   8      132.50      109.63     10.72 o 
  14   4   8     1075.16     1047.04     34.66 o 
  16   4   8        7.96       29.75      8.29 o 
  18   4   8      209.99      241.06     20.51 o 
  20   4   8       74.26      124.43     98.27 o 
  22   4   8      300.45      297.16     29.30 o 
  24   4   8      640.23      622.06     40.12 o 
  26   4   8       31.56       29.21     11.06 o 
  28   4   8       31.21       25.54     11.05 o 
  30   4   8      101.89      132.83     25.97 o 
  32   4   8       87.04       68.15     14.93 o 
 -39   5   8       97.37      113.17     22.38 o 
 -37   5   8      125.08      144.39     23.44 o 
 -35   5   8       65.32       47.27     10.75 o 
 -33   5   8      209.87      260.36     31.17 o 
 -31   5   8      263.55      226.19     24.78 o 
 -29   5   8      196.16      206.76     17.29 o 
 -27   5   8       27.82       32.41      4.94 o 
 -25   5   8       52.35       52.17      8.87 o 
 -23   5   8      207.69      172.63     16.82 o 
 -21   5   8      235.77      230.79     16.84 o 
 -19   5   8      428.04      424.67     19.65 o 
 -17   5   8      783.88      730.21     26.34 o 
 -15   5   8      367.69      361.76     17.66 o 
 -13   5   8      109.26       82.72      8.64 o 
 -11   5   8      268.74      276.05     16.94 o 
  -9   5   8      378.91      383.02     21.65 o 
  -7   5   8     1516.59     1504.27     40.62 o 
  -5   5   8     1407.78     1404.26     38.99 o 
  -3   5   8     1053.42      972.88     33.78 o 
  -1   5   8     1745.00     1648.45     44.99 o 
   1   5   8     1926.78     1842.43     41.83 o 
   3   5   8      246.95      261.50     30.15 o 
   5   5   8     1699.52     1736.55     51.95 o 
   7   5   8     1963.11     1759.77     41.47 o 
   9   5   8      390.00      386.16     19.62 o 
  11   5   8     2520.77     2373.86     61.29 o 
  13   5   8      202.63      192.57     15.08 o 
  15   5   8       27.24       29.40      9.43 o 
  17   5   8      191.39      167.49     13.81 o 
  19   5   8      110.92       88.74      9.82 o 
  21   5   8       33.24       27.42      5.33 o 
  23   5   8      510.37      574.42     38.89 o 
  25   5   8      337.02      325.57     51.56 o 
  27   5   8       31.44       43.37      8.04 o 
  29   5   8        9.89       25.70      5.55 o 
  31   5   8      307.49      234.81     54.68 o 
 -38   6   8      197.70      177.56     20.07 o 
 -36   6   8      134.47      132.84     20.45 o 
 -34   6   8      231.95      212.46     36.94 o 
 -32   6   8      388.68      395.86     53.31 o 
 -30   6   8       20.53       26.86      6.68 o 
 -28   6   8       15.24       26.65      6.36 o 
 -26   6   8      427.37      423.67     30.00 o 
 -24   6   8       32.74       52.34     12.26 o 
 -22   6   8      227.99      217.73     16.85 o 
 -20   6   8      474.63      464.80     21.35 o 
 -18   6   8      254.92      297.31     15.18 o 
 -16   6   8      474.99      376.64     19.60 o 
 -14   6   8      299.75      319.79     19.16 o 
 -12   6   8     2548.25     2518.18     47.84 o 
 -10   6   8      654.79      629.17     32.38 o 
  -8   6   8      425.61      374.26     28.58 o 
  -6   6   8      139.66      148.60     14.05 o 
  -4   6   8     2135.96     2083.76     66.72 o 
  -2   6   8     1571.02     1601.71   1271.38 o 
   0   6   8      113.26      126.82     18.58 o 
   2   6   8     1453.08     1451.08     37.91 o 
   4   6   8      274.82      270.82     21.25 o 
   6   6   8      459.58      475.99     34.63 o 
   8   6   8      627.86      613.53     25.61 o 
  10   6   8      407.36      358.89     23.76 o 
  12   6   8       14.98       21.30      8.47 o 
  14   6   8      256.23      187.87     19.01 o 
  16   6   8       38.45       43.65      6.14 o 
  18   6   8       54.67       50.30      7.65 o 
  20   6   8      331.15      352.56     23.33 o 
  22   6   8      233.72      244.64     22.22 o 
  24   6   8      345.71      367.99     54.04 o 
  26   6   8       81.45       90.36     28.79 o 
  28   6   8      112.24       94.92     16.81 o 
  30   6   8       36.19       55.51     11.59 o 
 -37   7   8       72.19       57.68     13.04 o 
 -35   7   8       93.26       91.11     19.73 o 
 -33   7   8      308.68      333.03     39.92 o 
 -31   7   8       67.29       47.53     11.05 o 
 -29   7   8       69.93       75.38     14.07 o 
 -27   7   8       42.50       40.08     15.89 o 
 -25   7   8      343.55      305.36     23.37 o 
 -23   7   8      154.94      153.03     16.16 o 
 -21   7   8      104.27       91.62     10.14 o 
 -19   7   8      427.45      421.30     24.66 o 
 -17   7   8      790.21      820.45     28.10 o 
 -15   7   8     2045.56     2129.46     82.81 o 
 -13   7   8     1395.72     1388.35     35.64 o 
 -11   7   8      362.81      324.46     20.39 o 
  -9   7   8      725.06      655.72     45.76 o 
  -7   7   8      126.72       98.60     13.28 o 
  -5   7   8       63.41       56.27      5.81 o 
  -3   7   8      109.84      102.60     12.61 o 
  -1   7   8      627.32      639.59     28.81 o 
   1   7   8      939.46      924.93     80.04 o 
   3   7   8     2501.79     2682.23     48.03 o 
   5   7   8      211.56      241.08     21.53 o 
   7   7   8     3657.58     3945.36     91.57 o 
   9   7   8      287.68      217.72     14.52 o 
  11   7   8     1293.77     1303.17     55.63 o 
  13   7   8      174.26      170.61     13.82 o 
  15   7   8      229.36      199.11     15.38 o 
  17   7   8      207.64      233.18     19.72 o 
  19   7   8       59.23       56.52     16.41 o 
  21   7   8      286.85      274.28     21.60 o 
  23   7   8      365.28      331.67     44.62 o 
  25   7   8      112.55      107.48     16.60 o 
  27   7   8      123.23       82.28     21.60 o 
  29   7   8       20.14       39.63      9.86 o 
  31   7   8      366.61      305.18     41.77 o 
 -36   8   8      253.28      263.59     23.72 o 
 -34   8   8       10.35       32.85     17.40 o 
 -32   8   8      232.08      233.12     25.19 o 
 -30   8   8      117.62      114.74     19.01 o 
 -28   8   8       74.50       77.43     11.86 o 
 -26   8   8      343.57      309.29     25.37 o 
 -24   8   8      186.82      201.86     19.50 o 
 -22   8   8       69.77       55.42      8.34 o 
 -20   8   8      198.88      188.36     23.95 o 
 -18   8   8       72.81       61.86      8.94 o 
 -16   8   8      134.74      166.90     14.68 o 
 -14   8   8      355.70      278.97     20.54 o 
 -12   8   8      808.46      748.39     31.78 o 
 -10   8   8     1784.74     1617.64     59.73 o 
  -8   8   8      175.91      176.94     16.88 o 
  -6   8   8       34.59       72.52      8.71 o 
  -4   8   8      498.72      525.71     27.57 o 
  -2   8   8     1051.09     1189.21     33.55 o 
   0   8   8      838.90      636.50     31.48 o 
   2   8   8     2475.54     2424.41     78.90 o 
   4   8   8     5485.27     5288.56    117.54 o 
   6   8   8      825.36      812.30     40.78 o 
   8   8   8      169.52      147.56     12.83 o 
  10   8   8       82.83       93.62      9.54 o 
  12   8   8      443.47      403.80     27.32 o 
  14   8   8      189.40      220.16     16.58 o 
  16   8   8      210.86      184.71     17.28 o 
  18   8   8      261.95      253.55     18.22 o 
  20   8   8      783.77      835.17     50.02 o 
  22   8   8      466.83      414.06     73.16 o 
  24   8   8      370.09      384.97     26.40 o 
  26   8   8      108.36      118.51     17.55 o 
  28   8   8       51.87       33.95     10.47 o 
  30   8   8       72.29       45.39     12.86 o 
 -35   9   8      143.73      121.77     25.28 o 
 -33   9   8      122.81       91.10     18.45 o 
 -31   9   8      130.74       66.91     14.07 o 
 -29   9   8       97.86       92.66     20.06 o 
 -27   9   8       43.12       38.01     10.39 o 
 -25   9   8      117.99      107.53     12.99 o 
 -23   9   8       54.14       55.91      8.01 o 
 -21   9   8       60.45       52.94      9.75 o 
 -19   9   8      283.84      311.71     21.66 o 
 -17   9   8      134.41      148.06     14.66 o 
 -15   9   8      933.85      974.00     39.23 o 
 -13   9   8      332.78      418.89     36.19 o 
 -11   9   8      124.24      139.55     19.64 o 
  -9   9   8      578.55      596.38     23.68 o 
  -7   9   8     1057.10      972.01     37.75 o 
  -5   9   8      461.27      508.26     20.97 o 
  -3   9   8      702.39      609.51     28.11 o 
  -1   9   8     2032.69     2069.97     47.17 o 
   1   9   8      556.23      613.84     29.59 o 
   3   9   8      366.17      335.73     23.27 o 
   5   9   8      396.49      438.97     23.69 o 
   7   9   8        2.22       35.86      5.53 o 
   9   9   8      324.63      358.15     22.93 o 
  11   9   8      619.66      637.66     29.31 o 
  13   9   8       58.66       66.31      9.05 o 
  15   9   8      191.35      161.63     16.61 o 
  17   9   8      202.52      185.92     15.96 o 
  19   9   8      125.04      140.02     15.48 o 
  21   9   8       24.13       30.19     10.55 o 
  23   9   8        5.66       27.71      8.22 o 
  25   9   8      170.25      126.85     25.58 o 
  27   9   8      437.73      351.54     71.40 o 
  29   9   8      204.87      229.72     30.58 o 
 -34  10   8      189.99      190.37     27.40 o 
 -32  10   8        5.96        6.32      9.88 o 
 -30  10   8      103.28      113.97     15.92 o 
 -28  10   8       37.79       57.93     11.85 o 
 -26  10   8        6.84       28.47      7.16 o 
 -24  10   8       14.97       28.51      6.60 o 
 -22  10   8       99.06      111.25     13.10 o 
 -20  10   8       44.19       76.67     10.63 o 
 -18  10   8      183.01      171.18     18.57 o 
 -16  10   8       75.43       95.65     11.08 o 
 -14  10   8      255.00      234.14     19.82 o 
 -12  10   8      186.87      160.01     19.03 o 
 -10  10   8      714.03      726.56     38.17 o 
  -8  10   8      236.12      171.61     15.64 o 
  -6  10   8      121.94      153.75     14.27 o 
  -4  10   8       54.15       74.91     11.22 o 
  -2  10   8      340.80      317.48     22.19 o 
   0  10   8     1247.26     1289.33     63.25 o 
   2  10   8      707.77      746.06     36.40 o 
   4  10   8      555.98      514.11     34.02 o 
   6  10   8      250.30      253.26     17.41 o 
   8  10   8      340.13      321.52     20.57 o 
  10  10   8      408.56      395.38     23.14 o 
  12  10   8        5.19       25.66      4.88 o 
  14  10   8      104.27      113.45     13.07 o 
  16  10   8       45.80       39.35      7.60 o 
  18  10   8      348.83      322.46     40.81 o 
  20  10   8      317.41      325.51     37.40 o 
  22  10   8      141.30      125.17     15.85 o 
  24  10   8       92.43       68.19     11.37 o 
  26  10   8      346.09      354.60     71.21 o 
  28  10   8      254.06      205.58     35.83 o 
 -33  11   8       87.69       67.20     13.11 o 
 -31  11   8       84.53       90.08     22.27 o 
 -29  11   8      127.39      119.93     20.64 o 
 -27  11   8      226.70      179.46     20.80 o 
 -25  11   8      138.09      114.90     13.58 o 
 -23  11   8      380.23      378.63     66.98 o 
 -21  11   8       22.03       25.84      5.93 o 
 -19  11   8       17.09       38.14      6.52 o 
 -17  11   8       28.44       36.08      6.18 o 
 -15  11   8     1148.88     1193.26     47.88 o 
 -13  11   8      786.10      759.75     40.86 o 
 -11  11   8     1207.76     1299.78     50.51 o 
  -9  11   8       59.64       67.44     13.80 o 
  -7  11   8       87.90      125.84     22.12 o 
  -5  11   8      327.06      324.78     23.93 o 
  -3  11   8     1384.79     1479.36     50.86 o 
  -1  11   8     1654.98     1723.20     78.16 o 
   1  11   8      583.10      549.56     33.28 o 
   3  11   8      456.63      446.40     26.96 o 
   5  11   8       57.01       35.40      8.43 o 
   7  11   8       21.41       28.85      6.76 o 
   9  11   8      198.11      163.85     16.26 o 
  11  11   8      386.16      320.31     21.14 o 
  13  11   8      166.97      150.01     20.68 o 
  15  11   8      102.45      116.44     14.73 o 
  17  11   8       86.40       61.91     17.69 o 
  19  11   8      151.54      152.50     18.42 o 
  21  11   8       83.18       95.18     14.80 o 
  23  11   8       31.93       49.09     13.58 o 
  25  11   8      201.01      153.51     31.89 o 
 -32  12   8       10.94       31.85      8.33 o 
 -30  12   8       85.41       63.45     12.41 o 
 -28  12   8       15.92       28.57      6.79 o 
 -26  12   8       15.58       25.92      6.12 o 
 -24  12   8       45.06       36.79      9.62 o 
 -22  12   8       85.72       99.38     18.12 o 
 -20  12   8       41.44       34.51      6.79 o 
 -18  12   8       96.92       68.43     14.50 o 
 -16  12   8      214.21      203.20     18.56 o 
 -14  12   8       85.63       73.19     10.84 o 
 -12  12   8        6.61       37.80      7.84 o 
 -10  12   8      389.80      377.45     33.02 o 
  -8  12   8       52.32       67.10     11.74 o 
  -6  12   8      260.69      217.47     18.99 o 
  -4  12   8     1044.53     1042.27     51.62 o 
  -2  12   8       64.31       70.60      9.04 o 
   0  12   8      364.50      415.74     25.84 o 
   2  12   8       10.12       28.21      7.74 o 
   4  12   8       66.56       47.58     11.32 o 
   6  12   8      162.20      128.10     15.54 o 
   8  12   8      332.88      351.56     25.00 o 
  10  12   8       62.44       49.04      7.21 o 
  12  12   8       36.97       37.93      6.31 o 
  14  12   8      162.83      112.57     16.10 o 
  16  12   8      111.96       98.71     15.05 o 
  18  12   8       26.64       32.00      6.98 o 
  20  12   8       34.81       35.15      6.58 o 
  22  12   8       74.36       63.55     13.82 o 
  24  12   8      101.84       62.14     18.61 o 
 -29  13   8       31.47       26.40      7.46 o 
 -27  13   8        2.37       47.24     23.68 o 
 -25  13   8       21.67       33.70      8.92 o 
 -23  13   8        6.56       20.07      9.42 o 
 -21  13   8       68.61       71.53     11.33 o 
 -19  13   8      140.68      157.04     16.42 o 
 -17  13   8      237.47      236.26     20.76 o 
 -15  13   8       43.43       66.83     12.02 o 
 -13  13   8       95.25       70.24     10.62 o 
 -11  13   8       48.98       83.23     12.65 o 
  -9  13   8       57.76       48.56      7.83 o 
  -7  13   8      193.54      181.09     19.01 o 
  -5  13   8      583.21      509.37     28.05 o 
  -3  13   8      439.71      407.33     41.00 o 
  -1  13   8        0.51       34.93      9.89 o 
   1  13   8       32.13       39.96      7.44 o 
   3  13   8       44.14       30.69      6.32 o 
   5  13   8       83.33       89.95     14.09 o 
   7  13   8      500.21      509.04     40.13 o 
   9  13   8       34.44       46.82      9.34 o 
  11  13   8       47.19       34.66     10.89 o 
  13  13   8        5.67       10.25      6.22 o 
  15  13   8      221.87      241.40     21.64 o 
  17  13   8       57.85       31.88      8.04 o 
  19  13   8       53.92       42.04     17.37 o 
  21  13   8       20.78       37.99      7.63 o 
  23  13   8       35.86       37.22      8.19 o 
 -28  14   8       18.40       36.45     23.68 o 
 -26  14   8       38.03       42.78      8.93 o 
 -24  14   8      136.85      146.99     21.84 o 
 -22  14   8        4.27       19.54      8.51 o 
 -20  14   8       53.89       35.58     10.31 o 
 -18  14   8       71.73       47.92      9.29 o 
 -16  14   8        5.80       18.02      5.47 o 
 -14  14   8       48.70       36.22     14.98 o 
 -12  14   8      120.42      101.58     17.33 o 
 -10  14   8       83.30      105.36     12.15 o 
  -8  14   8     1468.01     1662.24     64.14 o 
  -6  14   8      297.64      287.50     21.76 o 
  -4  14   8      121.62      123.37     21.57 o 
  -2  14   8      108.48      128.26     25.07 o 
   0  14   8        0.81       41.89      7.68 o 
   2  14   8       94.24       78.36     11.49 o 
   4  14   8      210.87      210.09     19.66 o 
   6  14   8       42.16       57.25     12.04 o 
   8  14   8      218.10      209.46     20.44 o 
  10  14   8      109.68      110.72     20.06 o 
  12  14   8       25.39       40.36      9.42 o 
  14  14   8        0.73       28.56     12.69 o 
  16  14   8       11.71       43.91     14.13 o 
  18  14   8      154.49      135.57     16.79 o 
  20  14   8       16.94       24.94      9.10 o 
 -25  15   8        8.44       40.74     11.71 o 
 -23  15   8      173.76      133.87     20.35 o 
 -21  15   8       16.66       23.82      6.36 o 
 -19  15   8       14.12       41.00      7.69 o 
 -17  15   8       13.42       15.17      5.91 o 
 -15  15   8       69.06       54.77      8.61 o 
 -13  15   8       75.46       96.45     13.60 o 
 -11  15   8        5.54       27.43      6.50 o 
  -9  15   8       56.67       60.88      9.36 o 
  -7  15   8      289.85      253.56     20.79 o 
  -5  15   8      172.52      169.30     16.53 o 
  -3  15   8      152.17      153.31     28.66 o 
  -1  15   8      129.57      122.09     15.04 o 
   1  15   8      139.73      139.51     23.73 o 
   3  15   8      287.57      262.78     34.76 o 
   5  15   8       40.67       46.01      8.87 o 
   7  15   8      390.90      360.08     29.35 o 
   9  15   8       53.36       49.98      8.02 o 
  11  15   8       47.74       72.59     14.57 o 
  13  15   8       39.16       34.20      7.66 o 
  15  15   8        6.27       28.55     15.16 o 
  17  15   8      118.03      105.09     16.25 o 
  19  15   8        6.68       39.73     19.19 o 
 -22  16   8       54.92       30.94     15.39 o 
 -20  16   8        0.84       20.51      8.07 o 
 -18  16   8       10.13       31.53      7.28 o 
 -16  16   8       22.04       31.94      5.93 o 
 -14  16   8       31.11       16.66      5.17 o 
 -12  16   8       17.84       20.60      5.12 o 
 -10  16   8       38.83       40.77      7.91 o 
  -8  16   8      201.73      177.90     18.11 o 
  -6  16   8      100.94      118.40     18.89 o 
  -4  16   8       51.74       42.62     13.17 o 
  -2  16   8      178.20      115.25     24.52 o 
   0  16   8      249.41      246.63     36.85 o 
   2  16   8       54.37       55.65     12.89 o 
   4  16   8       40.06       27.15      7.38 o 
   6  16   8       15.29       21.98      6.70 o 
   8  16   8       94.69       73.57     14.69 o 
  10  16   8       34.04       38.67      9.51 o 
  12  16   8       29.80       35.51     12.13 o 
  14  16   8       67.13      139.50     20.05 o 
  16  16   8      122.13      139.18     21.28 o 
 -19  17   8       75.85       70.96     10.68 o 
 -17  17   8      179.06      137.76     21.83 o 
 -15  17   8      117.34       87.01     24.08 o 
 -13  17   8      224.42      217.46     41.78 o 
 -11  17   8       19.85       33.53      6.31 o 
  -9  17   8       30.50       37.95      7.88 o 
  -7  17   8       14.67       33.15      8.35 o 
  -5  17   8      220.77      225.14     22.80 o 
  -3  17   8       74.51       87.49     17.58 o 
  -1  17   8      220.58      230.99     23.73 o 
   1  17   8       27.90       40.15      8.79 o 
   3  17   8       75.65       86.44     17.19 o 
   5  17   8        7.75       36.06      6.28 o 
   7  17   8       50.43       51.58     11.40 o 
   9  17   8       87.18       71.89     34.03 o 
  11  17   8       37.34       57.42     10.79 o 
  13  17   8       42.78       48.98     15.07 o 
 -14  18   8       44.86       32.90      9.64 o 
 -12  18   8       54.62       50.12      7.05 o 
 -10  18   8       19.47       42.49      7.84 o 
  -8  18   8       37.62       58.18      8.57 o 
  -6  18   8       18.68       25.99      6.07 o 
  -4  18   8       85.90       61.73     13.66 o 
  -2  18   8       26.95       34.03      8.59 o 
   0  18   8       26.93       39.08      7.06 o 
   2  18   8       11.29       28.35      5.89 o 
   4  18   8       93.28       80.76     13.29 o 
   6  18   8       40.47       59.88     11.63 o 
   8  18   8        8.05       35.54      8.32 o 
  -5  19   8       22.86       35.16      6.38 o 
  -3  19   8       32.39       68.75     16.61 o 
  -1  19   8       15.59       46.31      8.07 o 
 -38   0   9        0.94       42.78     17.54 o 
 -36   0   9        0.76       16.96     12.26 o 
 -34   0   9       56.00       84.78     21.13 o 
 -32   0   9       10.40       26.87      8.95 o 
 -30   0   9       42.73       51.30     14.32 o 
 -28   0   9      292.23      277.81     25.81 o 
 -26   0   9       91.27       89.68     17.33 o 
 -24   0   9        6.38       28.88      7.92 o 
 -22   0   9       64.86       58.44     10.15 o 
 -20   0   9       23.49       37.19     14.13 o 
 -18   0   9        3.27       26.55     16.47 o 
 -16   0   9      202.37      226.18     28.24 o 
 -14   0   9      117.14      105.61     15.06 o 
 -12   0   9       35.35       21.10      8.04 o 
 -10   0   9      173.33      176.48     15.89 o 
  -8   0   9      307.47      386.15     48.18 o 
  -6   0   9        1.25       13.97     12.63 o 
  -4   0   9     1639.80     1870.69    265.91 o 
  -2   0   9      667.21      781.28     62.93 o 
   0   0   9      603.64      665.12     63.19 o 
   2   0   9     1765.70     1743.99    144.53 o 
   4   0   9      635.17      645.17     35.91 o 
   6   0   9     2538.18     2714.82    105.84 o 
   8   0   9     1956.05     2120.83    222.55 o 
  10   0   9      160.56      218.45     42.58 o 
  12   0   9      367.57      352.70     36.63 o 
  14   0   9      347.10      344.05     38.51 o 
  16   0   9       23.76       23.73     48.06 o 
  18   0   9      143.08       65.60     22.11 o 
  20   0   9      268.78      329.71     43.82 o 
  22   0   9        0.62       27.90     18.52 o 
  24   0   9       23.26       26.80     14.71 o 
  26   0   9       71.90       59.86     36.67 o 
  28   0   9        5.76        8.56     13.52 o 
  30   0   9        0.87       30.67     23.06 o 
 -37   1   9        9.80       27.34     10.37 o 
 -35   1   9       78.53       96.95     15.71 o 
 -33   1   9       55.22       54.12      7.98 o 
 -31   1   9       68.43      101.97    411.28 o 
 -29   1   9        6.57       21.27      5.65 o 
 -27   1   9      147.26      131.93     15.47 o 
 -25   1   9      438.37      394.68     22.32 o 
 -23   1   9      294.22      335.21     19.18 o 
 -21   1   9      392.43      398.03     20.41 o 
 -19   1   9      918.55      866.39     39.32 o 
 -17   1   9     1983.54     1897.94     54.40 o 
 -15   1   9     1576.36     1547.63     43.99 o 
 -13   1   9     2496.58     2660.81     62.14 o 
 -11   1   9      548.90      542.14     21.89 o 
  -9   1   9      260.52      237.04     13.30 o 
  -7   1   9     1947.94     1929.36     56.79 o 
  -5   1   9      509.70      488.23     38.19 o 
  -3   1   9     3102.93     3296.57     77.85 o 
  -1   1   9      815.32      908.73     54.29 o 
   1   1   9      580.83      609.62     37.49 o 
   3   1   9     3293.07     3202.18    104.76 o 
   5   1   9      173.41      234.24     25.04 o 
   7   1   9     1967.91     2355.86     85.47 o 
   9   1   9     3128.25     3158.33    169.50 o 
  11   1   9       23.54       43.20     14.65 o 
  13   1   9      141.60      106.94     26.28 o 
  15   1   9      464.05      550.29     35.11 o 
  17   1   9      190.95      246.41     31.72 o 
  19   1   9       27.45       54.67     16.28 o 
  21   1   9       61.34       49.16     12.01 o 
  23   1   9       79.63      102.55     17.38 o 
  25   1   9      140.56      140.50     20.22 o 
  27   1   9      187.25      137.93     20.80 o 
  29   1   9       78.62       58.60     21.09 o 
 -38   2   9      101.06       87.74     10.62 o 
 -36   2   9       19.36       28.48     13.79 o 
 -34   2   9        1.28       21.24      7.61 o 
 -32   2   9       73.90       69.45     10.61 o 
 -30   2   9        9.22       14.96     10.31 o 
 -28   2   9      126.05      129.20     18.01 o 
 -26   2   9      592.27      550.90     24.68 o 
 -24   2   9      205.22      177.30     15.56 o 
 -22   2   9     1281.57     1172.69     52.31 o 
 -20   2   9      144.34       93.07      9.23 o 
 -18   2   9     2600.24     2671.77     56.76 o 
 -16   2   9      464.69      419.39     22.11 o 
 -14   2   9      355.77      360.12     19.32 o 
 -12   2   9     1820.05     1653.95     64.59 o 
 -10   2   9     2196.45     2218.73     38.45 o 
  -8   2   9     2805.53     2662.62     42.37 o 
  -6   2   9     3280.91     3488.17     58.63 o 
  -4   2   9     1809.65     1955.54     97.64 o 
  -2   2   9     3246.65     3346.93     70.93 o 
   0   2   9      713.15      794.42     50.99 o 
   2   2   9     5074.60     4716.51    159.07 o 
   4   2   9      313.33      360.54     20.41 o 
   6   2   9      296.88      366.61     35.74 o 
   8   2   9     2429.37     2481.74     81.92 o 
  10   2   9      631.84      702.96     38.12 o 
  12   2   9      110.12       98.54     14.75 o 
  14   2   9      169.05      192.03     21.87 o 
  16   2   9      394.69      471.08     32.38 o 
  18   2   9       89.06      118.32     17.35 o 
  20   2   9      146.29      132.08     18.46 o 
  22   2   9       54.81       75.01     14.69 o 
  24   2   9       25.41       28.80     17.68 o 
  26   2   9       45.09       67.31     15.01 o 
  28   2   9       50.01       26.73     14.50 o 
  30   2   9       61.07       48.43     12.87 o 
 -37   3   9        1.06       34.20     29.32 o 
 -35   3   9       18.91       52.79     10.16 o 
 -33   3   9       20.03       41.63     13.79 o 
 -31   3   9       52.07       53.86      9.62 o 
 -29   3   9       85.97      103.17     13.58 o 
 -27   3   9      138.22      154.29     13.01 o 
 -25   3   9      253.35      231.62     13.84 o 
 -23   3   9       77.99       65.04     11.92 o 
 -21   3   9       54.81       59.38     10.62 o 
 -19   3   9       48.24       46.99      7.16 o 
 -17   3   9      122.09      130.42     12.88 o 
 -15   3   9      292.80      276.90     15.71 o 
 -13   3   9     1181.33     1265.88     37.96 o 
 -11   3   9       29.49       41.07      6.31 o 
  -9   3   9      289.61      292.12     17.18 o 
  -7   3   9      601.63      626.43     20.67 o 
  -5   3   9      759.48      707.17     39.05 o 
  -3   3   9      645.57      615.08     60.24 o 
  -1   3   9     1384.58     1439.67     66.74 o 
   1   3   9     1794.27     1979.27     65.83 o 
   3   3   9       73.00       54.27     16.50 o 
   5   3   9      801.99      975.78     43.15 o 
   7   3   9     1395.14     1446.61     62.55 o 
   9   3   9      156.94      160.22     17.74 o 
  11   3   9      721.16      620.29     34.13 o 
  13   3   9      222.06      245.82     24.27 o 
  15   3   9       84.19       81.40     13.99 o 
  17   3   9      189.15      153.31     18.66 o 
  19   3   9      286.81      308.08     26.30 o 
  21   3   9       44.99       76.07     15.30 o 
  23   3   9       33.90       17.26     14.05 o 
  25   3   9        4.14       40.14      8.95 o 
  27   3   9       66.00       69.05     17.25 o 
  29   3   9      335.01      292.29     59.77 o 
 -36   4   9       11.55       33.58      9.79 o 
 -34   4   9       87.63      108.51     18.51 o 
 -32   4   9      134.69      164.43     21.87 o 
 -30   4   9        4.50       30.94      7.21 o 
 -28   4   9       10.00       17.74      5.46 o 
 -26   4   9      232.47      221.31     15.12 o 
 -24   4   9      133.60      102.87     10.75 o 
 -22   4   9      310.74      305.73     23.19 o 
 -20   4   9      190.82      202.28     16.91 o 
 -18   4   9      675.03      629.42     25.23 o 
 -16   4   9       71.05       50.72     11.47 o 
 -14   4   9     1022.48     1107.87     33.33 o 
 -12   4   9     4438.14     4587.76    105.39 o 
 -10   4   9     2059.47     2115.49     38.12 o 
  -8   4   9      717.54      669.53     26.02 o 
  -6   4   9     1103.61     1126.20     35.73 o 
  -4   4   9      363.71      317.53     17.01 o 
  -2   4   9     1416.76     1368.79     40.92 o 
   0   4   9      956.49     1068.38     43.28 o 
   2   4   9     2137.05     2324.94     67.74 o 
   4   4   9      239.69      230.19     19.06 o 
   6   4   9      792.05      745.63     49.93 o 
   8   4   9      347.48      325.18     24.28 o 
  10   4   9      478.26      529.24     34.36 o 
  12   4   9       71.14       44.70      9.80 o 
  14   4   9      132.06      140.34     15.51 o 
  16   4   9      633.29      588.27     40.10 o 
  18   4   9       15.77       42.52      9.50 o 
  20   4   9      194.09      141.83     18.35 o 
  22   4   9      112.82      107.85     15.46 o 
  24   4   9      114.04       99.11     17.18 o 
  26   4   9       56.90       44.59      9.50 o 
  28   4   9      299.89      255.31     51.85 o 
  30   4   9       20.39       33.54      8.99 o 
 -37   5   9       40.78       49.35      9.32 o 
 -35   5   9       79.29       91.75     17.42 o 
 -33   5   9       79.44       52.01     10.92 o 
 -31   5   9        8.96       27.61      9.30 o 
 -29   5   9       34.48       42.70     12.69 o 
 -27   5   9        8.99       19.00      4.80 o 
 -25   5   9       66.48       60.84      7.73 o 
 -23   5   9      674.42      528.77     33.98 o 
 -21   5   9      324.76      309.21     28.90 o 
 -19   5   9      435.99      369.55     20.14 o 
 -17   5   9      273.49      244.99     15.82 o 
 -15   5   9     2355.44     2191.98     49.19 o 
 -13   5   9     1433.69     1533.88     45.17 o 
 -11   5   9     3639.38     3774.82     99.99 o 
  -9   5   9     2698.43     2819.23     79.68 o 
  -7   5   9      123.12      168.16     13.71 o 
  -5   5   9      408.48      376.66     17.65 o 
  -3   5   9      394.41      371.33     24.52 o 
  -1   5   9      190.76      190.36     16.21 o 
   1   5   9      413.75      365.71     25.21 o 
   3   5   9     3145.67     2952.72    101.80 o 
   5   5   9      536.35      611.22     23.15 o 
   7   5   9     1478.43     1544.58     59.48 o 
   9   5   9      563.60      608.83     41.68 o 
  11   5   9      161.27      161.29     20.55 o 
  13   5   9       64.25       87.25     12.05 o 
  15   5   9      110.44      138.93     19.43 o 
  17   5   9       34.52       44.93      9.77 o 
  19   5   9      150.49      175.79     20.10 o 
  21   5   9       84.73      100.41     14.18 o 
  23   5   9      331.95      351.35     31.03 o 
  25   5   9      119.54      109.49     17.12 o 
  27   5   9       61.59       80.38     15.74 o 
  29   5   9       20.84       64.92     19.96 o 
 -36   6   9       40.77       48.93     12.25 o 
 -34   6   9       55.23       75.24     16.70 o 
 -32   6   9       20.64       37.31     10.86 o 
 -30   6   9       12.25       30.49     11.23 o 
 -28   6   9       30.05       36.82      8.91 o 
 -26   6   9       27.12       39.26      7.10 o 
 -24   6   9        4.91       19.70      5.04 o 
 -22   6   9       45.22       63.04      7.97 o 
 -20   6   9       10.94       22.39      5.89 o 
 -18   6   9      215.62      205.84     23.63 o 
 -16   6   9      998.65      901.51     42.19 o 
 -14   6   9      273.14      298.84     22.68 o 
 -12   6   9      832.19      834.56     22.97 o 
 -10   6   9     1380.34     1415.16     40.01 o 
  -8   6   9      836.41      954.13     24.74 o 
  -6   6   9      369.54      337.53     17.82 o 
  -4   6   9      260.67      233.03     15.56 o 
  -2   6   9      477.67      450.16     16.34 o 
   0   6   9      850.29      878.04     39.56 o 
   2   6   9     1740.57     1807.36     59.50 o 
   4   6   9      417.13      428.92     25.41 o 
   6   6   9     1545.94     1521.19     45.69 o 
   8   6   9      136.98      142.53     14.11 o 
  10   6   9        8.39       18.48      6.77 o 
  12   6   9       73.26      105.65     12.99 o 
  14   6   9      351.34      347.35     23.05 o 
  16   6   9      138.63      123.50     15.13 o 
  18   6   9       92.89       90.45     15.21 o 
  20   6   9       62.05       52.11     11.75 o 
  22   6   9      164.04      114.10     27.25 o 
  24   6   9       43.68       55.38     11.46 o 
  26   6   9       83.07       78.52     19.74 o 
  28   6   9       60.04       58.88      8.70 o 
 -35   7   9      237.25      231.07     25.33 o 
 -33   7   9      140.03      116.61     24.56 o 
 -31   7   9       25.85       20.44     11.09 o 
 -29   7   9      152.87      127.50     20.18 o 
 -27   7   9       34.19       33.69      9.83 o 
 -25   7   9      171.95      119.09     16.16 o 
 -23   7   9      207.21      199.91     19.53 o 
 -21   7   9      304.36      322.99     25.14 o 
 -19   7   9      208.22      181.16     25.76 o 
 -17   7   9      735.09      690.89     38.13 o 
 -15   7   9       17.66       32.76      5.50 o 
 -13   7   9      136.99      146.33     16.51 o 
 -11   7   9      792.11      843.87     34.09 o 
  -9   7   9     2250.82     2393.79     51.01 o 
  -7   7   9     1178.42     1201.18     54.04 o 
  -5   7   9      381.11      318.37     17.63 o 
  -3   7   9       98.86      125.07     10.02 o 
  -1   7   9     2603.75     2767.23     61.12 o 
   1   7   9      546.27      581.48     32.24 o 
   3   7   9     2588.58     2615.83     57.05 o 
   5   7   9      834.79      956.57     44.64 o 
   7   7   9     1761.25     1757.57     67.02 o 
   9   7   9       48.01       57.05      7.30 o 
  11   7   9       34.65       31.67     10.84 o 
  13   7   9      114.77       89.91     17.55 o 
  15   7   9       35.40       36.86      7.98 o 
  17   7   9        6.20       28.23      9.75 o 
  19   7   9      315.78      369.49     71.68 o 
  21   7   9       40.37       41.97     22.15 o 
  23   7   9      311.58      321.85     27.79 o 
  25   7   9      383.22      370.94     87.30 o 
  27   7   9       62.27       50.87     11.64 o 
 -34   8   9      106.94       83.66     16.83 o 
 -32   8   9      129.71       79.94     42.30 o 
 -30   8   9      397.32      337.90     33.31 o 
 -28   8   9      220.53      217.40     25.77 o 
 -26   8   9      101.92       70.14     12.81 o 
 -24   8   9      158.18      157.02     24.06 o 
 -22   8   9       38.18       42.18      7.86 o 
 -20   8   9      156.82      173.45     18.87 o 
 -18   8   9      182.37      146.85     14.51 o 
 -16   8   9      576.60      594.41     34.73 o 
 -14   8   9     1160.19     1076.03     42.57 o 
 -12   8   9      290.48      241.54     20.16 o 
 -10   8   9      122.62      102.20     13.95 o 
  -8   8   9      221.64      292.73     19.26 o 
  -6   8   9      150.35      114.81     11.66 o 
  -4   8   9     1938.25     2008.55     42.69 o 
  -2   8   9     2347.53     2436.76     48.74 o 
   0   8   9     1245.30     1146.23     61.74 o 
   2   8   9     1101.74     1209.01     47.82 o 
   4   8   9     1534.02     1542.09     63.64 o 
   6   8   9      316.08      276.80     22.83 o 
   8   8   9       35.23       63.53     11.53 o 
  10   8   9        2.18       14.90      8.67 o 
  12   8   9       91.39       63.60     12.53 o 
  14   8   9        2.35       33.97     13.90 o 
  16   8   9       99.29       90.28     12.67 o 
  18   8   9       60.00       65.85     14.20 o 
  20   8   9      116.44      121.94     18.99 o 
  22   8   9      375.07      344.96     29.84 o 
  24   8   9       78.48       67.77     15.82 o 
  26   8   9      248.24      244.63     20.99 o 
 -33   9   9       23.27       34.36      9.44 o 
 -31   9   9       60.04       46.96     11.01 o 
 -29   9   9        7.87       42.41     18.84 o 
 -27   9   9       17.43       40.17      7.36 o 
 -25   9   9       43.53       52.96      9.42 o 
 -23   9   9       97.93       79.92     11.01 o 
 -21   9   9       40.66       46.10      7.86 o 
 -19   9   9      207.61      179.60     17.85 o 
 -17   9   9       80.66       51.83     16.92 o 
 -15   9   9        1.19       23.88     12.72 o 
 -13   9   9        1.32       26.38      5.81 o 
 -11   9   9      455.70      411.79     24.41 o 
  -9   9   9       99.83       89.61     10.27 o 
  -7   9   9      630.42      613.34     28.21 o 
  -5   9   9      686.35      752.96     40.36 o 
  -3   9   9      392.35      445.67     26.47 o 
  -1   9   9      245.26      307.18     46.59 o 
   1   9   9       60.99       80.60     14.11 o 
   3   9   9      342.25      389.13     34.30 o 
   5   9   9       95.39       93.88     19.87 o 
   7   9   9      860.82      898.27     43.71 o 
   9   9   9      126.15      105.17     12.43 o 
  11   9   9       47.32       43.16      8.36 o 
  13   9   9      176.52      164.42     26.61 o 
  15   9   9       40.96       41.47     11.13 o 
  17   9   9       27.76       38.67     13.31 o 
  19   9   9       57.46       39.00     11.58 o 
  21   9   9      115.34      155.34     23.14 o 
  23   9   9       24.49       52.97     12.11 o 
  25   9   9      323.17      283.29     34.54 o 
 -32  10   9      165.66      124.14     21.45 o 
 -30  10   9      197.63      162.90     26.51 o 
 -28  10   9       53.28       55.17      9.24 o 
 -26  10   9        4.62       26.42      7.05 o 
 -24  10   9       23.14       27.55      6.53 o 
 -22  10   9      138.40      123.46     13.67 o 
 -20  10   9       51.67       45.88      8.12 o 
 -18  10   9       66.80       47.18      9.71 o 
 -16  10   9       80.60       73.55     11.40 o 
 -14  10   9      356.55      385.15     25.47 o 
 -12  10   9        3.95       14.49      5.64 o 
 -10  10   9        4.14       46.04      8.41 o 
  -8  10   9       97.01       96.29     14.48 o 
  -6  10   9      854.60      854.00     39.59 o 
  -4  10   9     2062.43     2037.88     60.74 o 
  -2  10   9      681.54      672.72     52.16 o 
   0  10   9      437.77      398.19     20.46 o 
   2  10   9      786.54      687.30     41.89 o 
   4  10   9     1140.49     1143.02     72.03 o 
   6  10   9       11.07       34.30     13.08 o 
   8  10   9        5.74       26.33      9.15 o 
  10  10   9        8.67       25.06      6.83 o 
  12  10   9       28.42       35.66      6.38 o 
  14  10   9       55.56       44.05      9.70 o 
  16  10   9       62.50       40.82     18.20 o 
  18  10   9       30.49       35.80      9.52 o 
  20  10   9       47.20       36.29     11.39 o 
  22  10   9      137.81      107.53     18.74 o 
  24  10   9       60.57       40.53     10.65 o 
 -31  11   9      296.01      226.18     24.66 o 
 -29  11   9       63.81       56.91      9.54 o 
 -27  11   9      106.70       98.63     21.58 o 
 -25  11   9        9.80       29.95      6.62 o 
 -23  11   9       25.83       24.05     10.09 o 
 -21  11   9       26.13       26.70     11.78 o 
 -19  11   9       34.62       44.37      6.78 o 
 -17  11   9       43.94       55.49      8.40 o 
 -15  11   9      245.92      237.33     21.51 o 
 -13  11   9      137.93      102.92     14.74 o 
 -11  11   9      374.52      329.89     23.16 o 
  -9  11   9      401.67      461.02     30.78 o 
  -7  11   9       50.47       34.02      7.35 o 
  -5  11   9      423.25      401.37     25.62 o 
  -3  11   9      519.93      454.90     30.21 o 
  -1  11   9      345.73      404.11     39.29 o 
   1  11   9      141.84      148.67     18.19 o 
   3  11   9      109.73      110.50     14.60 o 
   5  11   9       24.78       24.04      5.33 o 
   7  11   9       17.57       27.46      7.90 o 
   9  11   9       12.25       27.87      7.95 o 
  11  11   9      152.26      141.28     20.90 o 
  13  11   9       52.38       58.34     10.14 o 
  15  11   9       14.11       27.36     10.60 o 
  17  11   9       22.38       40.87     20.11 o 
  19  11   9       70.25       77.63     12.69 o 
  21  11   9       94.34      140.04     27.21 o 
  23  11   9       23.18       31.84      7.95 o 
 -28  12   9       11.90       23.77      8.66 o 
 -26  12   9       99.23       82.86     21.85 o 
 -24  12   9       42.97       38.89      7.59 o 
 -22  12   9        7.82       20.80      4.35 o 
 -20  12   9        8.60       27.81      6.40 o 
 -18  12   9       21.92       37.12      6.85 o 
 -16  12   9      122.22      128.04     23.63 o 
 -14  12   9      137.72      118.81     13.23 o 
 -12  12   9      128.51      164.33     21.22 o 
 -10  12   9       66.70       77.65     10.46 o 
  -8  12   9       84.10       87.93     15.43 o 
  -6  12   9      420.98      434.48     27.16 o 
  -4  12   9      564.66      466.45     37.12 o 
  -2  12   9       57.21       64.75     17.81 o 
   0  12   9      308.48      307.03     27.62 o 
   2  12   9      224.79      229.95     24.21 o 
   4  12   9       41.44       37.62      8.61 o 
   6  12   9        1.43       26.11     11.38 o 
   8  12   9      146.17      184.60     21.87 o 
  10  12   9        4.29       15.92      5.57 o 
  12  12   9       11.72       40.86      8.90 o 
  14  12   9      103.28       78.61     17.13 o 
  16  12   9      120.72      131.92     16.96 o 
  18  12   9      155.91      145.47     21.37 o 
  20  12   9      118.33       94.83     21.60 o 
  22  12   9       19.79       50.86     14.51 o 
 -27  13   9      249.24      220.55     22.49 o 
 -25  13   9      208.73      190.69     68.56 o 
 -23  13   9       13.76       32.63      6.81 o 
 -21  13   9       12.21       30.99     22.64 o 
 -19  13   9      104.08       63.81     34.08 o 
 -17  13   9       51.53       59.11      8.46 o 
 -15  13   9       20.81       30.75      7.26 o 
 -13  13   9       31.09       37.10      7.34 o 
 -11  13   9       54.08       68.53     11.11 o 
  -9  13   9       68.20       51.77     11.90 o 
  -7  13   9      103.36       92.59     12.50 o 
  -5  13   9      540.18      523.15     37.58 o 
  -3  13   9      404.31      377.78     22.12 o 
  -1  13   9      132.03      138.86     16.70 o 
   1  13   9      621.10      621.90    121.34 o 
   3  13   9       12.81       17.71      6.14 o 
   5  13   9       14.32       46.81     17.41 o 
   7  13   9        8.61       29.88     30.41 o 
   9  13   9       16.32       24.21     10.86 o 
  11  13   9      154.34      103.69     32.99 o 
  13  13   9       53.94       87.59     18.08 o 
  15  13   9       60.45       39.16     19.48 o 
  17  13   9       30.54       47.19     10.66 o 
  19  13   9       22.67       60.96     13.30 o 
 -24  14   9       34.73       36.57      9.40 o 
 -22  14   9        6.87       41.12      9.83 o 
 -20  14   9       37.49       40.87      6.99 o 
 -18  14   9       46.02       58.30      9.25 o 
 -16  14   9      143.27      159.02     13.18 o 
 -14  14   9        7.94       37.64     11.92 o 
 -12  14   9      443.37      456.00     28.30 o 
 -10  14   9      105.00       97.48     13.21 o 
  -8  14   9      290.27      302.76     29.14 o 
  -6  14   9      333.53      266.77     45.06 o 
  -4  14   9      343.72      317.43     55.35 o 
  -2  14   9      709.27      860.28    165.80 o 
   0  14   9       46.44       24.95      7.27 o 
   2  14   9      173.01      192.14     26.10 o 
   4  14   9       18.44       33.91     11.81 o 
   6  14   9       11.45       19.16     10.84 o 
   8  14   9       22.72       35.50     10.19 o 
  10  14   9      133.57      142.78     31.75 o 
  12  14   9        7.63       44.45     14.09 o 
  14  14   9       19.36       28.82      9.02 o 
  16  14   9       75.72       63.25     15.29 o 
 -21  15   9        0.67       21.05      8.28 o 
 -19  15   9       18.61       27.79      5.19 o 
 -17  15   9       20.92       63.85      9.18 o 
 -15  15   9       13.72       21.07      8.70 o 
 -13  15   9       23.20       25.50      5.43 o 
 -11  15   9      139.06      145.07     20.61 o 
  -9  15   9       84.76       83.80     18.41 o 
  -7  15   9      280.54      277.55     23.64 o 
  -5  15   9       53.98       60.05     11.89 o 
  -3  15   9      324.43      321.04     28.28 o 
  -1  15   9      287.87      283.35     35.05 o 
   1  15   9        3.88       28.62      9.89 o 
   3  15   9      239.54      268.84     26.24 o 
   5  15   9       38.07       53.73     12.16 o 
   7  15   9      185.71      163.84     34.91 o 
   9  15   9       27.69       42.98      8.52 o 
  11  15   9      102.04      117.07     19.30 o 
  13  15   9        4.90        9.18      9.84 o 
  15  15   9       48.67       74.00     12.72 o 
 -18  16   9       19.69       38.57     13.07 o 
 -16  16   9       30.48       41.77      7.34 o 
 -14  16   9       66.59       42.23      6.85 o 
 -12  16   9        4.51       13.19      7.39 o 
 -10  16   9       31.55       29.28      6.13 o 
  -8  16   9       86.72       94.15     17.46 o 
  -6  16   9       45.20       56.51     23.71 o 
  -4  16   9      125.28      138.42     23.18 o 
  -2  16   9      241.60      182.62     24.65 o 
   0  16   9      114.56      174.34     37.23 o 
   2  16   9       43.38       42.27     15.03 o 
   4  16   9      152.81      105.60     20.13 o 
   6  16   9        3.65       25.12     10.24 o 
   8  16   9       48.79       50.66     94.28 o 
  10  16   9       79.45       67.13     18.50 o 
 -13  17   9      103.90       75.32     12.77 o 
 -11  17   9       35.17       33.60      6.68 o 
  -9  17   9       45.46       58.66     16.95 o 
  -7  17   9      321.08      395.91     81.01 o 
  -5  17   9      346.78      295.07     59.75 o 
  -3  17   9      229.24      221.24     37.17 o 
  -1  17   9       69.58       37.63     11.37 o 
   1  17   9       23.49       35.42     16.11 o 
   3  17   9       32.62       22.67      7.58 o 
   5  17   9       56.24       72.81     14.61 o 
   7  17   9       63.40       74.79     22.72 o 
 -36   0  10        0.12       22.79      7.05 o 
 -34   0  10       31.12       37.30      8.81 o 
 -32   0  10       42.15       23.91      7.41 o 
 -30   0  10       12.65       21.51      6.73 o 
 -28   0  10       43.71       27.90      8.70 o 
 -26   0  10       25.73       34.36      7.02 o 
 -24   0  10      216.27      226.95     24.82 o 
 -22   0  10       20.88       25.21      5.62 o 
 -20   0  10       98.69       79.02     12.31 o 
 -18   0  10        9.06       41.57      7.58 o 
 -16   0  10      457.53      450.25     75.74 o 
 -14   0  10       48.06       65.26     12.33 o 
 -12   0  10       26.52       21.77      6.65 o 
 -10   0  10        1.24       28.44      9.35 o 
  -8   0  10      502.10      490.63     41.32 o 
  -6   0  10      419.82      393.64     46.86 o 
  -4   0  10      169.81      194.98     29.34 o 
  -2   0  10       16.88       36.00     39.52 o 
   0   0  10      130.86      139.65    108.03 o 
   2   0  10       47.94       96.56     42.17 o 
   4   0  10      206.11      309.91     94.03 o 
   6   0  10      258.44      316.92     79.06 o 
   8   0  10        8.87       38.81     16.39 o 
  10   0  10        4.40       53.27     15.39 o 
  12   0  10       47.02       69.06     18.25 o 
  14   0  10       16.02       46.31     15.55 o 
  16   0  10       28.63       54.41     27.60 o 
  18   0  10       58.81       83.85     31.53 o 
  20   0  10       12.09       35.89     17.31 o 
  22   0  10      190.06      181.10     34.00 o 
  24   0  10       12.88       33.52     16.83 o 
  26   0  10       11.79       39.81     14.08 o 
 -35   1  10       27.31       31.62      6.81 o 
 -33   1  10       61.62       45.46     10.84 o 
 -31   1  10        4.93       27.48      7.66 o 
 -29   1  10      121.55       95.31     17.55 o 
 -27   1  10       43.53       54.96      7.32 o 
 -25   1  10      247.00      224.99     17.43 o 
 -23   1  10      224.80      188.48     14.55 o 
 -21   1  10      317.89      317.93     24.85 o 
 -19   1  10      437.44      449.57     25.31 o 
 -17   1  10      354.27      310.80     22.40 o 
 -15   1  10       51.10       54.95      6.43 o 
 -13   1  10      721.28      744.70     29.25 o 
 -11   1  10       34.44       44.96     10.93 o 
  -9   1  10      995.10      980.75     53.14 o 
  -7   1  10      978.47     1045.72     48.47 o 
  -5   1  10     3136.08     3523.01     92.10 o 
  -3   1  10     2073.96     2111.20     84.41 o 
  -1   1  10      310.03      350.12     27.11 o 
   1   1  10      118.66       91.22     13.80 o 
   3   1  10       75.39       65.43     16.32 o 
   5   1  10      390.81      401.93     44.49 o 
   7   1  10      322.67      345.24     29.51 o 
   9   1  10      389.91      339.52     24.15 o 
  11   1  10      821.53      810.70     54.10 o 
  13   1  10      171.62      197.41     40.64 o 
  15   1  10       88.59       95.40     15.76 o 
  17   1  10       94.82      130.80     15.76 o 
  19   1  10      124.46      117.26     19.77 o 
  21   1  10      502.06      493.33     38.94 o 
  23   1  10      276.40      272.42     26.13 o 
  25   1  10      122.89       52.42     19.32 o 
  27   1  10       46.54       59.39     13.95 o 
 -34   2  10        8.52       31.64      6.04 o 
 -32   2  10      208.28      298.35    528.04 o 
 -30   2  10       27.32       33.23     19.67 o 
 -28   2  10       15.49       22.91      6.41 o 
 -26   2  10      118.33       91.85     10.29 o 
 -24   2  10       96.50      105.72     10.39 o 
 -22   2  10       67.82       59.93      7.51 o 
 -20   2  10      309.59      293.68     28.89 o 
 -18   2  10        1.19       24.69      5.11 o 
 -16   2  10      161.43      119.33     15.72 o 
 -14   2  10     1494.72     1740.60    130.95 o 
 -12   2  10     2936.56     3113.67     62.15 o 
 -10   2  10      364.79      385.76     31.61 o 
  -8   2  10      336.21      329.09     25.31 o 
  -6   2  10     1192.49     1295.52     61.83 o 
  -4   2  10      340.12      376.20     25.81 o 
  -2   2  10      576.81      552.31     29.85 o 
   0   2  10      374.42      336.95     25.50 o 
   2   2  10       29.57       68.24     15.02 o 
   4   2  10      463.16      443.06     26.36 o 
   6   2  10      133.84      125.52     18.74 o 
   8   2  10      452.38      448.33     29.35 o 
  10   2  10       93.77      115.35     15.43 o 
  12   2  10       35.28       43.90     10.25 o 
  14   2  10      207.41      189.89     20.49 o 
  16   2  10      365.95      380.02     31.77 o 
  18   2  10      245.82      279.07     32.72 o 
  20   2  10       87.28       79.82     16.52 o 
  22   2  10       62.20       36.02     15.45 o 
  24   2  10      256.06      220.11     25.52 o 
  26   2  10        5.91       52.80     12.55 o 
 -35   3  10        3.10       20.59      9.37 o 
 -33   3  10        3.85       27.89     10.84 o 
 -31   3  10       20.72       17.14      7.28 o 
 -29   3  10       38.14       25.09      6.19 o 
 -27   3  10       84.10       62.68      7.93 o 
 -25   3  10       39.03       41.48      6.40 o 
 -23   3  10       26.11       34.49      4.79 o 
 -21   3  10      201.54      166.51     14.97 o 
 -19   3  10       33.54       39.39      6.89 o 
 -17   3  10      248.67      242.14     18.23 o 
 -15   3  10      131.06      122.96     14.42 o 
 -13   3  10      799.55      819.19     32.30 o 
 -11   3  10      156.17      133.65     19.14 o 
  -9   3  10      295.17      317.79     23.77 o 
  -7   3  10       60.38       48.06     12.17 o 
  -5   3  10      214.52      254.58     20.92 o 
  -3   3  10      342.41      367.80     27.89 o 
  -1   3  10       56.20       32.94      9.68 o 
   1   3  10      186.66      190.38     20.37 o 
   3   3  10      253.77      203.99     19.50 o 
   5   3  10       14.00       14.13     10.59 o 
   7   3  10       86.65       96.33     13.16 o 
   9   3  10       39.22       43.84     11.76 o 
  11   3  10      159.33      118.75     18.80 o 
  13   3  10      158.76      151.96     21.40 o 
  15   3  10      137.16      151.63     19.31 o 
  17   3  10       50.55       72.81     13.44 o 
  19   3  10       40.16       40.24      8.50 o 
  21   3  10       54.44       68.04     14.29 o 
  23   3  10        9.09       50.27     13.63 o 
  25   3  10      254.96      187.37     40.13 o 
  27   3  10       60.13       55.15     12.88 o 
 -34   4  10       83.64       84.61     13.83 o 
 -32   4  10       42.08       36.02      7.63 o 
 -30   4  10        9.70       14.13      5.72 o 
 -28   4  10      120.29      106.70     17.69 o 
 -26   4  10        3.00       17.48      4.07 o 
 -24   4  10        5.09       18.29      3.88 o 
 -22   4  10      247.98      207.04     15.69 o 
 -20   4  10      134.94      110.57     11.95 o 
 -18   4  10      775.60      683.30     45.06 o 
 -16   4  10       97.24       99.24     10.31 o 
 -14   4  10     1857.45     1924.01     54.57 o 
 -12   4  10     3694.57     4069.08    107.20 o 
 -10   4  10      101.82      117.53     16.71 o 
  -8   4  10      289.53      280.27     24.14 o 
  -6   4  10      512.25      536.47     28.35 o 
  -4   4  10      677.48      695.61     42.85 o 
  -2   4  10      820.81      950.46     53.54 o 
   0   4  10      681.08      637.99     35.07 o 
   2   4  10      229.50      264.60     23.46 o 
   4   4  10       61.56       80.85     12.52 o 
   6   4  10      266.47      264.71     46.83 o 
   8   4  10      213.19      194.43     27.10 o 
  10   4  10        8.65       12.88      7.07 o 
  12   4  10      115.99      111.43     16.12 o 
  14   4  10        0.98       40.63     10.21 o 
  16   4  10      172.24      226.91     25.00 o 
  18   4  10      179.39      167.15     27.97 o 
  20   4  10       73.35       58.88     12.27 o 
  22   4  10      140.33       91.92     17.21 o 
  24   4  10      302.81      245.70     56.39 o 
  26   4  10      141.77      127.68     20.98 o 
 -33   5  10       94.51       47.92     18.27 o 
 -31   5  10       38.25       48.90     11.83 o 
 -29   5  10       39.26       37.80     11.39 o 
 -27   5  10      199.65      206.90     20.55 o 
 -25   5  10      193.04      207.76     20.39 o 
 -23   5  10       21.24       41.70     10.04 o 
 -21   5  10      192.65      149.76     15.66 o 
 -19   5  10      128.22      125.15     12.43 o 
 -17   5  10      355.48      330.38     23.91 o 
 -15   5  10     1186.05     1106.74     45.35 o 
 -13   5  10      586.91      619.77     35.62 o 
 -11   5  10      246.67      246.74     20.88 o 
  -9   5  10      643.68      636.69     28.67 o 
  -7   5  10      133.89      119.81     17.37 o 
  -5   5  10      819.21      895.41     51.53 o 
  -3   5  10      276.58      334.95     26.34 o 
  -1   5  10       68.37       41.33      8.47 o 
   1   5  10       96.13       91.37     18.91 o 
   3   5  10      505.18      493.12     31.12 o 
   5   5  10      111.85       65.85     13.52 o 
   7   5  10      137.76      154.51     33.58 o 
   9   5  10      460.29      426.84     31.11 o 
  11   5  10       43.87       72.06     12.10 o 
  13   5  10        9.21       35.66      8.62 o 
  15   5  10      931.81     1069.67     71.47 o 
  17   5  10      226.44      220.45     24.24 o 
  19   5  10       73.64      132.66     19.63 o 
  21   5  10       82.16       93.14     20.99 o 
  23   5  10       25.54       62.16     33.37 o 
  25   5  10      245.37      187.14     20.89 o 
 -32   6  10       33.66       33.10     18.26 o 
 -30   6  10        3.82       29.11      7.38 o 
 -28   6  10       93.47       92.99     17.30 o 
 -26   6  10       59.24       54.77     10.58 o 
 -24   6  10       73.68       40.69     12.66 o 
 -22   6  10       81.54       88.45     12.94 o 
 -20   6  10      105.44       87.67     14.01 o 
 -18   6  10      196.90      143.73     18.53 o 
 -16   6  10       60.75       68.25      8.95 o 
 -14   6  10      189.48      195.87     22.45 o 
 -12   6  10       44.01       55.71     19.05 o 
 -10   6  10      415.09      460.01     34.76 o 
  -8   6  10      353.49      409.53     24.27 o 
  -6   6  10        2.04       35.13     10.84 o 
  -4   6  10      275.83      281.14     26.22 o 
  -2   6  10      259.58      267.20     23.90 o 
   0   6  10      652.25      604.34     44.14 o 
   2   6  10      267.85      252.93     23.81 o 
   4   6  10       68.59       51.30     10.83 o 
   6   6  10      136.02      112.09     15.71 o 
   8   6  10       15.16       27.78     10.63 o 
  10   6  10      102.44       97.92     14.41 o 
  12   6  10      114.20      102.19     18.86 o 
  14   6  10       76.51       51.45      9.51 o 
  16   6  10       15.85       43.59     12.83 o 
  18   6  10       20.48       42.80     20.89 o 
  20   6  10       50.22       82.32     16.08 o 
  22   6  10       41.28       41.68      8.82 o 
  24   6  10       50.03       53.14     16.21 o 
 -33   7  10      217.48      229.60     38.94 o 
 -31   7  10      200.24      149.14     41.02 o 
 -29   7  10      321.92      320.26     71.09 o 
 -27   7  10       49.35       52.44     10.24 o 
 -25   7  10       28.56       32.63      6.19 o 
 -23   7  10        0.56       13.24      5.56 o 
 -21   7  10       99.08      115.89     18.50 o 
 -19   7  10      187.09      155.82     22.71 o 
 -17   7  10      220.92      244.58     17.63 o 
 -15   7  10      173.35      180.69     30.93 o 
 -13   7  10     1052.60     1106.00     62.51 o 
 -11   7  10      499.73      468.30     27.87 o 
  -9   7  10      910.08      854.30     43.67 o 
  -7   7  10      280.84      432.43     77.86 o 
  -5   7  10      728.60      788.26     43.94 o 
  -3   7  10      270.03      202.63     27.84 o 
  -1   7  10      289.98      303.11     36.09 o 
   1   7  10     1010.87     1034.52     62.42 o 
   3   7  10      456.44      446.65     32.73 o 
   5   7  10       83.58       66.86     10.96 o 
   7   7  10      350.45      395.84     31.02 o 
   9   7  10       28.59       29.66      9.42 o 
  11   7  10       65.78       80.01     17.67 o 
  13   7  10       49.42       82.34     13.09 o 
  15   7  10      102.66      102.10     15.72 o 
  17   7  10       54.29       70.97     18.67 o 
  19   7  10      240.15      253.36     26.67 o 
  21   7  10       63.05       74.20     17.30 o 
  23   7  10       15.97       18.08      7.67 o 
 -32   8  10      397.69      295.68     32.50 o 
 -30   8  10      196.89      185.49     29.79 o 
 -28   8  10      359.86      265.86     64.44 o 
 -26   8  10       14.00       24.95     11.57 o 
 -24   8  10      216.74      193.60     21.21 o 
 -22   8  10       37.28       22.76      8.03 o 
 -20   8  10      212.42      167.60     17.79 o 
 -18   8  10      126.25      122.76     12.49 o 
 -16   8  10       74.46       82.49     13.25 o 
 -14   8  10      129.15      155.79     25.23 o 
 -12   8  10      220.94      240.61     22.96 o 
 -10   8  10      112.47       81.09     12.70 o 
  -8   8  10      381.03      392.75     30.40 o 
  -6   8  10       81.30       64.08      9.55 o 
  -4   8  10      348.56      325.17     22.24 o 
  -2   8  10      301.11      362.27     53.24 o 
   0   8  10      223.46      197.07     27.97 o 
   2   8  10      158.55      163.69     18.83 o 
   4   8  10      279.54      258.03     27.61 o 
   6   8  10      402.13      407.37     46.76 o 
   8   8  10      162.08      136.34     32.08 o 
  10   8  10        3.25       14.57      9.46 o 
  12   8  10       27.32       41.98     14.88 o 
  14   8  10      112.63       89.78     21.24 o 
  16   8  10       16.02       24.57      8.99 o 
  18   8  10       61.87       57.94     11.78 o 
  20   8  10       83.67       67.12     15.89 o 
  22   8  10      346.29      317.44     65.41 o 
 -29   9  10       28.64       41.12      7.56 o 
 -27   9  10       12.33       51.20      9.49 o 
 -25   9  10       43.55       51.28      7.29 o 
 -23   9  10      101.77       68.50     11.73 o 
 -21   9  10       31.62       59.36     12.18 o 
 -19   9  10       62.88       67.13     24.12 o 
 -17   9  10        9.46       32.58      8.67 o 
 -15   9  10      142.08      147.40     24.13 o 
 -13   9  10      315.75      375.82     33.19 o 
 -11   9  10      138.10      156.37     22.15 o 
  -9   9  10      310.89      318.49     25.99 o 
  -7   9  10       12.77       22.41      6.82 o 
  -5   9  10       32.35       37.29     20.30 o 
  -3   9  10      437.92      533.13     35.92 o 
  -1   9  10       13.81       33.64     16.79 o 
   1   9  10       98.23       59.98     17.11 o 
   3   9  10      249.02      185.63     19.71 o 
   5   9  10      116.22       89.20     11.72 o 
   7   9  10      113.50      101.80     14.86 o 
   9   9  10       96.10       83.87     19.30 o 
  11   9  10       31.44       31.77     13.03 o 
  13   9  10       12.63       27.73      9.95 o 
  15   9  10       22.16       41.83      8.65 o 
  17   9  10       95.04       89.51     20.64 o 
  19   9  10       22.23       32.49      8.09 o 
  21   9  10       46.25       47.35     10.94 o 
 -28  10  10       26.42       49.00     29.05 o 
 -26  10  10      208.26      178.51     39.70 o 
 -24  10  10       12.19       26.80      8.87 o 
 -22  10  10      207.78      206.03     19.01 o 
 -20  10  10      115.22       85.53     15.77 o 
 -18  10  10       65.80       45.66     11.23 o 
 -16  10  10       21.98       34.35      9.48 o 
 -14  10  10      173.39      158.43     19.37 o 
 -12  10  10       29.46       37.18     15.32 o 
 -10  10  10      950.53     1101.15     62.21 o 
  -8  10  10      544.02      525.63     35.00 o 
  -6  10  10       40.21       49.39      8.31 o 
  -4  10  10      110.08      149.38     19.78 o 
  -2  10  10      303.20      302.99     34.63 o 
   0  10  10       14.48       21.71     22.59 o 
   2  10  10       90.43      130.60     22.78 o 
   4  10  10       47.00       33.21     13.18 o 
   6  10  10      277.29      236.87     22.79 o 
   8  10  10       55.14       69.51     17.96 o 
  10  10  10       68.88       42.67     15.90 o 
  12  10  10       15.03       36.73      8.90 o 
  14  10  10       30.56       38.24      7.94 o 
  16  10  10      222.22      193.52     24.90 o 
  18  10  10       55.11       44.23      9.40 o 
  20  10  10       17.63       16.72      8.79 o 
 -27  11  10       14.75       34.94      7.54 o 
 -25  11  10       85.12       60.20     22.28 o 
 -23  11  10       62.42       70.17     15.73 o 
 -21  11  10       85.19       60.92      9.65 o 
 -19  11  10        8.31       23.25      8.33 o 
 -17  11  10      276.05      250.58     22.68 o 
 -15  11  10       36.73       31.89     10.81 o 
 -13  11  10      223.69      224.12     34.95 o 
 -11  11  10      248.50      236.30     25.10 o 
  -9  11  10      169.22      157.52     21.09 o 
  -7  11  10      535.36      595.57     49.83 o 
  -5  11  10       23.26       46.52     17.60 o 
  -3  11  10      453.55      533.53     52.94 o 
  -1  11  10       46.55       82.44     15.47 o 
   1  11  10      328.36      347.37     79.48 o 
   3  11  10      286.35      322.52     52.64 o 
   5  11  10        6.84       37.38     10.12 o 
   7  11  10       85.50       93.29     22.71 o 
   9  11  10       15.58       26.73      9.20 o 
  11  11  10       74.29       76.93     18.17 o 
  13  11  10       58.37       87.78     26.68 o 
  15  11  10        3.79       26.47      6.52 o 
  17  11  10       21.36       40.25     11.82 o 
  19  11  10       47.51       38.91     12.77 o 
 -24  12  10        5.95       21.39     11.95 o 
 -22  12  10       73.98       62.77     26.59 o 
 -20  12  10       13.87       19.31      7.00 o 
 -18  12  10       43.96       35.59      9.23 o 
 -16  12  10       23.71       17.51      6.86 o 
 -14  12  10       39.58       46.87     10.49 o 
 -12  12  10       53.80       32.33     13.19 o 
 -10  12  10      138.29      131.41     18.59 o 
  -8  12  10       67.65       61.77     29.74 o 
  -6  12  10       90.86       81.08     26.04 o 
  -4  12  10      556.16      614.21    169.78 o 
  -2  12  10        1.91       45.49     11.58 o 
   0  12  10      253.18      253.73     31.43 o 
   2  12  10       84.47      122.91     31.37 o 
   4  12  10       37.68       80.39     19.35 o 
   6  12  10       12.88       44.50     15.15 o 
   8  12  10       13.36       44.76     10.72 o 
  10  12  10       69.90      126.79     42.52 o 
  12  12  10       76.44       87.91     28.11 o 
  14  12  10       16.07       23.21     12.91 o 
  16  12  10      148.80      171.34     19.97 o 
 -23  13  10       19.83       28.17      7.05 o 
 -21  13  10       96.02      117.12     16.61 o 
 -19  13  10       76.76       62.92     13.32 o 
 -17  13  10      165.01      185.95     24.03 o 
 -15  13  10       23.67       41.78     12.02 o 
 -13  13  10       68.48       64.51     19.23 o 
 -11  13  10       60.16       64.42     16.35 o 
  -9  13  10      120.76      136.98     22.46 o 
  -7  13  10      155.16      174.24     21.71 o 
  -5  13  10      407.44      402.79     41.13 o 
  -3  13  10      191.78      176.78     22.31 o 
  -1  13  10       31.39       60.51     12.08 o 
   1  13  10      245.97      218.17     29.36 o 
   3  13  10       65.40       63.12     34.24 o 
   5  13  10       30.66       41.51     41.61 o 
   7  13  10       44.06       49.08     11.53 o 
   9  13  10        7.94       17.43      7.71 o 
  11  13  10       53.90       58.95     14.54 o 
  13  13  10       56.19       35.47     19.17 o 
  15  13  10       46.64       65.79     10.29 o 
 -20  14  10      100.05      114.49     23.34 o 
 -18  14  10       43.49       50.33     10.09 o 
 -16  14  10       72.75      109.46     15.94 o 
 -14  14  10       65.48       92.15     21.43 o 
 -12  14  10        4.81       33.28     19.58 o 
 -10  14  10        5.51       26.85      8.09 o 
  -8  14  10       64.53       46.21     16.59 o 
  -6  14  10      236.11      298.65     40.99 o 
  -4  14  10      265.97      325.14     36.77 o 
  -2  14  10      333.49      373.87     43.69 o 
   0  14  10      214.22      239.36     49.48 o 
   2  14  10       42.17       78.88     17.53 o 
   4  14  10       74.53       62.79     12.60 o 
   6  14  10       48.59       44.91      9.46 o 
   8  14  10        5.50       26.30     15.73 o 
  10  14  10       53.38       61.77     11.61 o 
  12  14  10        5.05       26.67      7.59 o 
 -17  15  10       29.66       51.66     12.54 o 
 -15  15  10       12.24       35.97      8.37 o 
 -13  15  10       13.13       23.63      6.68 o 
 -11  15  10       34.01       61.27     10.39 o 
  -9  15  10       24.10       44.81      9.33 o 
  -7  15  10      172.14      178.49     33.91 o 
  -5  15  10       11.29       17.95     10.45 o 
  -3  15  10       75.66       64.14     16.12 o 
  -1  15  10       68.14       49.31     10.26 o 
   1  15  10       71.41      118.57     22.98 o 
   3  15  10      123.71      149.66     55.95 o 
   5  15  10       39.56       36.64      8.59 o 
   7  15  10       25.00       27.16      8.13 o 
   9  15  10        3.25       16.36     26.47 o 
 -10  16  10       95.68       95.96     13.48 o 
  -8  16  10       55.68       56.77     12.87 o 
  -6  16  10       18.23       40.65      9.76 o 
  -4  16  10       53.93       53.74     11.81 o 
  -2  16  10       25.68       56.48     13.70 o 
   0  16  10       22.85       34.34      8.77 o 
   2  16  10       60.91      135.25     25.13 o 
 -32   0  11        1.22       16.59      9.32 o 
 -30   0  11       22.65       15.87     11.18 o 
 -28   0  11      137.27       96.18     35.30 o 
 -26   0  11        0.45       13.59     10.81 o 
 -24   0  11       51.89       38.30     10.77 o 
 -22   0  11       28.63       26.49      9.21 o 
 -20   0  11        1.63       31.04     13.17 o 
 -18   0  11      159.57      173.84     29.98 o 
 -16   0  11        0.55       53.33     17.20 o 
 -14   0  11        2.33       12.59      7.76 o 
 -12   0  11      330.08      329.60     39.46 o 
 -10   0  11      121.63      126.38     60.80 o 
  -8   0  11        0.52       36.49     11.91 o 
  -6   0  11       96.36      121.53     25.88 o 
  -4   0  11      168.04      199.48     34.67 o 
  -2   0  11       47.94       47.74     40.00 o 
   0   0  11       38.98       48.41     17.45 o 
   2   0  11        3.65       63.97     27.87 o 
   4   0  11      111.55       92.35     26.25 o 
   6   0  11      191.94      195.43     28.99 o 
   8   0  11      116.54      180.57     44.32 o 
  10   0  11      128.23      161.25     28.91 o 
  12   0  11       42.11       46.93     33.88 o 
  14   0  11        1.49       38.60     18.29 o 
  16   0  11        4.05       20.36     10.87 o 
  18   0  11      253.86      228.71     33.40 o 
  20   0  11       27.14       33.69     43.83 o 
  22   0  11       21.46       36.47     25.67 o 
 -33   1  11       39.27       56.76     13.98 o 
 -31   1  11       46.38       45.72     13.29 o 
 -29   1  11      179.64      142.41     30.21 o 
 -27   1  11      219.39      191.92     19.41 o 
 -25   1  11       79.67       64.12     15.97 o 
 -23   1  11      322.96      250.09     25.33 o 
 -21   1  11       12.14       24.46     11.18 o 
 -19   1  11       99.58      105.21     14.79 o 
 -17   1  11       34.98       41.94     12.49 o 
 -15   1  11       18.39       32.09      8.57 o 
 -13   1  11       32.41       43.08     12.57 o 
 -11   1  11      143.00      178.65     19.42 o 
  -9   1  11       20.02       38.42     11.04 o 
  -7   1  11      434.44      458.81     49.25 o 
  -5   1  11     1003.70     1036.43     51.37 o 
  -3   1  11     2249.57     2573.57     94.16 o 
  -1   1  11      836.03      844.69     43.01 o 
   1   1  11      481.39      440.58     30.99 o 
   3   1  11      105.91       88.03     14.11 o 
   5   1  11      250.64      333.11     29.97 o 
   7   1  11      610.76      626.48     44.83 o 
   9   1  11      109.01      103.29     25.67 o 
  11   1  11       37.70       34.33     10.91 o 
  13   1  11       14.94       33.09     13.89 o 
  15   1  11       40.75       50.27     15.93 o 
  17   1  11       12.22       32.13     10.12 o 
  19   1  11      274.71      311.24     70.81 o 
  21   1  11       35.04       64.17     15.89 o 
  23   1  11       34.87       31.66     11.14 o 
 -32   2  11        0.63       14.51     14.10 o 
 -30   2  11       68.84       66.10     20.14 o 
 -28   2  11       97.86      118.09     17.47 o 
 -26   2  11      162.21      124.00     17.73 o 
 -24   2  11      169.96      148.22     17.52 o 
 -22   2  11      527.43      460.61     90.09 o 
 -20   2  11      578.95      558.75     43.62 o 
 -18   2  11       84.00       94.26     13.58 o 
 -16   2  11      196.68      175.16     20.04 o 
 -14   2  11       47.87       33.94      8.37 o 
 -12   2  11      482.22      458.33     34.28 o 
 -10   2  11      224.72      184.06     24.35 o 
  -8   2  11      370.76      380.47     26.43 o 
  -6   2  11      633.90      626.01     44.29 o 
  -4   2  11      605.54      653.30     53.32 o 
  -2   2  11      192.10      205.43     28.02 o 
   0   2  11      257.06      255.24     41.93 o 
   2   2  11      244.23      271.31     40.49 o 
   4   2  11      273.50      262.75     21.05 o 
   6   2  11      853.17      930.89     54.26 o 
   8   2  11       66.91       37.07     11.50 o 
  10   2  11       56.70       82.89     20.78 o 
  12   2  11       14.32       29.42      9.19 o 
  14   2  11       19.09       43.01     17.56 o 
  16   2  11       80.67       58.84     16.13 o 
  18   2  11       83.62       54.26     15.35 o 
  20   2  11       59.01       49.77     14.75 o 
  22   2  11       38.66       30.61     10.82 o 
 -29   3  11       46.72       56.35     20.75 o 
 -27   3  11       14.52       45.89     12.09 o 
 -25   3  11       76.48       40.49     14.04 o 
 -23   3  11       30.17       34.41      7.98 o 
 -21   3  11       68.13      104.50     19.58 o 
 -19   3  11       11.50       26.23      6.56 o 
 -17   3  11       25.87       49.31      8.80 o 
 -15   3  11       11.18       17.37      9.22 o 
 -13   3  11       52.13       68.92     11.79 o 
 -11   3  11      172.94      181.15     28.86 o 
  -9   3  11        9.35       25.96     11.56 o 
  -7   3  11       35.73       54.30     17.56 o 
  -5   3  11       24.16       19.90      7.86 o 
  -3   3  11      149.21      173.21     19.21 o 
  -1   3  11      226.27      228.71     23.54 o 
   1   3  11      261.96      349.94     37.30 o 
   3   3  11       78.38       84.14     13.92 o 
   5   3  11      138.37      112.40     15.84 o 
   7   3  11       50.20       66.24     15.60 o 
   9   3  11        8.05       40.47      8.71 o 
  11   3  11        5.32       24.42      7.49 o 
  13   3  11       22.66       47.33      9.68 o 
  15   3  11       38.48       63.61     14.46 o 
  17   3  11       84.49      116.81     18.49 o 
  19   3  11        8.28       37.53     20.49 o 
  21   3  11      212.09      179.76     42.66 o 
  23   3  11       56.27       30.04     10.03 o 
 -32   4  11       42.29       31.19     10.82 o 
 -30   4  11      131.86      199.93     81.29 o 
 -28   4  11      317.84      296.24     96.97 o 
 -26   4  11      463.93      510.41    117.02 o 
 -24   4  11       41.39       35.75      8.33 o 
 -22   4  11      113.98       97.74     19.21 o 
 -20   4  11      309.53      260.79     27.10 o 
 -18   4  11        6.81       23.94      9.27 o 
 -16   4  11      255.17      284.13     29.07 o 
 -14   4  11       57.21       67.27     17.89 o 
 -12   4  11      175.10      195.24     19.97 o 
 -10   4  11      267.57      252.39     35.89 o 
  -8   4  11      262.42      205.62     32.11 o 
  -6   4  11      107.76      132.97     19.05 o 
  -4   4  11      141.41      158.08     16.89 o 
  -2   4  11      212.66      177.42     42.45 o 
   0   4  11      549.39      590.39     46.71 o 
   2   4  11      432.63      457.37     29.27 o 
   4   4  11       38.76       46.16     10.67 o 
   6   4  11      181.81      209.85     21.70 o 
   8   4  11       41.59       53.79     10.90 o 
  10   4  11       58.17       31.02     16.54 o 
  12   4  11       98.39       82.80     15.84 o 
  14   4  11       28.70       26.63      8.70 o 
  16   4  11      237.23      244.09     26.81 o 
  18   4  11        4.82       31.44      8.67 o 
  20   4  11       60.33       66.01     13.58 o 
  22   4  11       60.10       89.70     18.07 o 
 -31   5  11      235.17      213.77     48.47 o 
 -29   5  11       28.04       13.41     10.74 o 
 -27   5  11       91.94       65.91     18.84 o 
 -25   5  11       23.58       49.47      9.09 o 
 -23   5  11      172.17      144.67     21.77 o 
 -21   5  11       70.66       69.89     13.16 o 
 -19   5  11      123.76       88.35     36.67 o 
 -17   5  11      271.23      220.99     24.08 o 
 -15   5  11      146.07      175.52     19.31 o 
 -13   5  11       74.66      103.10     15.96 o 
 -11   5  11      214.53      204.73     18.28 o 
  -9   5  11      108.38      143.92     19.63 o 
  -7   5  11      285.67      369.79     28.69 o 
  -5   5  11        1.18       19.79      6.20 o 
  -3   5  11       19.12       46.83      8.50 o 
  -1   5  11      308.46      326.87     29.97 o 
   1   5  11       83.86       66.02     11.86 o 
   3   5  11       65.84       63.89     26.01 o 
   5   5  11       65.70       63.48     11.03 o 
   7   5  11       46.33       52.18      9.81 o 
   9   5  11       96.08      117.35     21.23 o 
  11   5  11       94.81      114.23     16.77 o 
  13   5  11      100.96      105.06     18.21 o 
  15   5  11       35.19       58.27     16.06 o 
  17   5  11       20.76       40.21      9.78 o 
  19   5  11       17.62       25.55      6.85 o 
  21   5  11      189.68      179.47     21.17 o 
 -30   6  11       26.55       61.31     20.66 o 
 -28   6  11      100.98       52.90     13.64 o 
 -26   6  11       28.61       35.70     12.74 o 
 -24   6  11      115.07       83.96     14.74 o 
 -22   6  11       21.28       30.55     11.96 o 
 -20   6  11       72.41       65.00     31.76 o 
 -18   6  11        7.98       37.14      9.56 o 
 -16   6  11       64.89       85.88     15.88 o 
 -14   6  11       18.18       29.92      8.52 o 
 -12   6  11      117.88       75.39     13.42 o 
 -10   6  11      122.49      134.00     18.06 o 
  -8   6  11      180.83      235.59     33.68 o 
  -6   6  11       10.69       26.38      5.59 o 
  -4   6  11      146.16       88.54     14.31 o 
  -2   6  11       11.46       22.92      7.54 o 
   0   6  11      360.35      351.52     27.45 o 
   2   6  11       37.74       26.45      9.75 o 
   4   6  11       22.81       33.83      7.73 o 
   6   6  11      230.33      209.71     20.00 o 
   8   6  11      136.13      138.08     19.96 o 
  10   6  11       43.09       49.20     14.57 o 
  12   6  11       43.11       55.14     19.46 o 
  14   6  11       44.65       51.52     11.78 o 
  16   6  11       53.28       59.71     17.04 o 
  18   6  11       70.71       65.15     18.08 o 
  20   6  11      154.25      125.89     23.44 o 
 -29   7  11       70.38       82.59     17.58 o 
 -27   7  11      238.10      126.96     42.16 o 
 -25   7  11       64.85       53.71     12.34 o 
 -23   7  11      161.06      136.94     22.21 o 
 -21   7  11       69.15       55.95     10.33 o 
 -19   7  11       99.42      108.15     21.56 o 
 -17   7  11      626.72      558.78    129.50 o 
 -15   7  11      325.69      276.24     53.10 o 
 -13   7  11      112.47      139.04     18.49 o 
 -11   7  11       19.73       49.04     13.72 o 
  -9   7  11       90.72      142.68     33.89 o 
  -7   7  11      270.55      290.62     29.69 o 
  -5   7  11      104.63       95.66     16.95 o 
  -3   7  11       55.15       57.77     10.47 o 
  -1   7  11       33.51       48.53     10.49 o 
   1   7  11       20.06       35.89     12.66 o 
   3   7  11      101.99       92.44     14.30 o 
   5   7  11      294.29      329.72     43.04 o 
   7   7  11      100.92      101.49     15.43 o 
   9   7  11      170.50      184.17     30.18 o 
  11   7  11       42.34       33.70      9.67 o 
  13   7  11      159.26      179.34     21.73 o 
  15   7  11      133.70      137.21     20.09 o 
  17   7  11      116.35      120.21     18.11 o 
  19   7  11       45.62       34.41     18.07 o 
 -28   8  11       38.26       58.85     14.94 o 
 -26   8  11      129.92      109.24     20.59 o 
 -24   8  11       10.05       17.57      8.99 o 
 -22   8  11       35.00       74.57     24.79 o 
 -20   8  11      187.39      225.47     29.33 o 
 -18   8  11       10.40       53.94     14.64 o 
 -16   8  11       35.06       44.15     11.64 o 
 -14   8  11       21.43       30.51     10.78 o 
 -12   8  11      252.46      261.18     40.96 o 
 -10   8  11       31.71       19.82      8.94 o 
  -8   8  11       78.52       98.79     17.14 o 
  -6   8  11      106.42      113.33     18.99 o 
  -4   8  11       66.51       49.82     18.29 o 
  -2   8  11      149.85      146.54     20.93 o 
   0   8  11      267.68      310.30     29.94 o 
   2   8  11       93.21       55.47     11.78 o 
   4   8  11      117.82      111.35     17.59 o 
   6   8  11      128.76      146.20     23.76 o 
   8   8  11       27.01       31.79      7.39 o 
  10   8  11      281.95      289.80     31.47 o 
  12   8  11      282.16      333.64     34.88 o 
  14   8  11      237.34      188.66     41.07 o 
  16   8  11       31.35       24.28      8.17 o 
  18   8  11      101.28      129.17     35.03 o 
 -27   9  11       19.59       29.50      7.28 o 
 -25   9  11       26.93       26.98      8.41 o 
 -23   9  11      111.85       92.53     21.48 o 
 -21   9  11       22.17       31.68     31.06 o 
 -19   9  11        8.48       26.94     11.83 o 
 -17   9  11       37.77       35.47      9.12 o 
 -15   9  11       22.74       12.40      7.77 o 
 -13   9  11       31.96       71.28     14.74 o 
 -11   9  11       21.81       38.30     13.98 o 
  -9   9  11        7.07       20.91      8.18 o 
  -7   9  11      113.97       86.89     22.71 o 
  -5   9  11        3.65       35.74     21.40 o 
  -3   9  11       83.36       40.56     19.44 o 
  -1   9  11      119.93      135.07     21.72 o 
   1   9  11      216.55      195.93     28.38 o 
   3   9  11       47.72       53.45     15.33 o 
   5   9  11      111.01      121.45     19.84 o 
   7   9  11       89.12       95.93     16.39 o 
   9   9  11      112.56      108.30     36.52 o 
  11   9  11        8.15       42.34     11.19 o 
  13   9  11       53.32       55.77     11.34 o 
  15   9  11        0.31       25.56      6.57 o 
  17   9  11       55.22       54.98     16.54 o 
 -24  10  11       80.69       46.63     19.84 o 
 -22  10  11       91.03       66.27     14.59 o 
 -20  10  11       80.71       46.78     16.80 o 
 -18  10  11      105.85       81.57     22.83 o 
 -16  10  11       66.07       38.62     10.14 o 
 -14  10  11      574.13      586.43     55.94 o 
 -12  10  11      751.50      838.85     97.52 o 
 -10  10  11      266.69      262.86     27.87 o 
  -8  10  11      187.45      193.49     23.12 o 
  -6  10  11      112.69      108.52     39.24 o 
  -4  10  11      120.26      106.53     18.75 o 
  -2  10  11       14.40       34.60     21.05 o 
   0  10  11      206.35      226.68     27.12 o 
   2  10  11       86.63       92.87     28.82 o 
   4  10  11       20.86       28.71     17.34 o 
   6  10  11       30.08       42.69     11.90 o 
   8  10  11       88.88       88.42     37.72 o 
  10  10  11       45.60       67.36     14.02 o 
  12  10  11      280.16      342.13     76.68 o 
  14  10  11        6.36       33.12      8.22 o 
  16  10  11        7.51       32.47      8.72 o 
 -23  11  11       91.15       75.65     17.48 o 
 -21  11  11       64.92       33.79     18.31 o 
 -19  11  11      114.08      112.55     22.62 o 
 -17  11  11        0.15       23.61     12.52 o 
 -15  11  11       24.63       28.97      9.99 o 
 -13  11  11       53.54       77.55     27.98 o 
 -11  11  11       45.08       33.48     13.15 o 
  -9  11  11       31.24       16.44     14.09 o 
  -7  11  11       33.44       56.72     16.15 o 
  -5  11  11      298.81      358.70     36.36 o 
  -3  11  11      148.15      194.17     23.85 o 
  -1  11  11       48.05       80.11     25.37 o 
   1  11  11       12.98       22.44     12.81 o 
   3  11  11       70.90       44.26     19.23 o 
   5  11  11       17.43       43.18     10.79 o 
   7  11  11       84.00       98.25     19.49 o 
   9  11  11      396.43      410.01     93.19 o 
  11  11  11      104.76       93.26     22.40 o 
  13  11  11      122.03      124.29     20.75 o 
 -20  12  11        8.63       21.27      7.39 o 
 -18  12  11       16.64       35.73     17.48 o 
 -16  12  11       22.54       38.37     10.65 o 
 -14  12  11       36.53       39.89     15.93 o 
 -12  12  11       65.17       60.68     15.03 o 
 -10  12  11       59.15       28.74     14.14 o 
  -8  12  11      176.23      122.22     72.52 o 
  -6  12  11      134.55      129.05     27.96 o 
  -4  12  11      113.09      128.26     20.83 o 
  -2  12  11       41.46       88.83     16.54 o 
   0  12  11       35.56       72.08     17.73 o 
   2  12  11       14.53       69.07     14.87 o 
   4  12  11      122.65      140.48     24.99 o 
   6  12  11       12.09        4.92     14.79 o 
   8  12  11       52.84       78.29     17.08 o 
  10  12  11        3.48       37.11     10.81 o 
 -17  13  11       13.56       32.12     12.83 o 
 -15  13  11       82.86       69.50     12.85 o 
 -13  13  11      252.77      312.45     73.93 o 
 -11  13  11      578.07      643.77    150.00 o 
  -9  13  11      166.82      260.71     61.31 o 
  -7  13  11      222.71      232.03     55.04 o 
  -5  13  11       64.42      115.55     18.56 o 
  -3  13  11        8.30       19.32      6.51 o 
  -1  13  11      117.85      147.10     26.19 o 
   1  13  11       23.82       12.70     10.90 o 
   3  13  11        1.77       41.90     10.95 o 
   5  13  11       51.01       64.17     12.92 o 
   7  13  11       55.31       47.79     15.33 o 
 -12  14  11       79.77      130.04     18.89 o 
 -10  14  11       51.05       63.00     23.99 o 
  -8  14  11      237.59      242.77     30.51 o 
  -6  14  11       24.36       31.45      8.23 o 
  -4  14  11       50.17       71.96     13.18 o 
  -2  14  11      139.09       98.69     17.26 o 
   0  14  11      125.22      120.47     20.88 o 
   2  14  11      176.65      224.77     26.83 o 
   4  14  11       51.49       28.81     38.73 o 
 -28   0  12        0.05       19.17     10.72 o 
 -26   0  12       18.33       37.73     18.26 o 
 -24   0  12       65.26       58.77     14.69 o 
 -22   0  12       46.62       50.27     13.69 o 
 -20   0  12        0.19       26.72      9.28 o 
 -18   0  12        0.63       10.48     20.04 o 
 -16   0  12        0.01       10.41     11.74 o 
 -14   0  12        3.83       15.23     15.35 o 
 -12   0  12       53.91       57.14     14.67 o 
 -10   0  12        2.71       24.86      9.80 o 
  -8   0  12       47.52       21.86     15.64 o 
  -6   0  12       19.47       42.69     14.42 o 
  -4   0  12       32.39       68.87     32.61 o 
  -2   0  12        0.07       35.06     17.72 o 
   0   0  12        0.51       41.49     25.82 o 
   2   0  12       88.47      134.15     37.44 o 
   4   0  12        0.81        6.09     14.04 o 
   6   0  12        0.93       13.07     17.03 o 
   8   0  12       16.59        9.55     18.41 o 
  10   0  12       93.14      123.00     36.15 o 
  12   0  12       33.67       51.50     24.38 o 
  14   0  12       15.77       33.75     24.09 o 
  16   0  12        9.35       27.04     28.75 o 
  18   0  12      110.70      113.24     27.53 o 
 -29   1  12      109.87       96.04     30.04 o 
 -27   1  12      228.44      159.86     25.17 o 
 -25   1  12       38.06       50.47     11.31 o 
 -23   1  12      185.52      206.61     31.43 o 
 -21   1  12      259.15      250.18     25.67 o 
 -19   1  12      238.98      257.98     25.01 o 
 -17   1  12       99.99       99.09     16.75 o 
 -15   1  12       10.88       27.04     13.32 o 
 -13   1  12      188.50      186.58     21.46 o 
 -11   1  12      539.12      537.57     39.79 o 
  -9   1  12       43.39       46.85      9.18 o 
  -7   1  12      186.00      166.25     18.16 o 
  -5   1  12      149.94      157.98     18.85 o 
  -3   1  12       97.63      116.98     14.83 o 
  -1   1  12       59.48       89.24     29.62 o 
   1   1  12       90.07       76.57     20.05 o 
   3   1  12      397.40      532.86    103.57 o 
   5   1  12      114.95      101.31     14.96 o 
   7   1  12       28.27       60.50     14.14 o 
   9   1  12       59.04       72.72     16.17 o 
  11   1  12      255.09      213.41     25.54 o 
  13   1  12        3.43       41.14     13.08 o 
  15   1  12       73.16       53.30     17.76 o 
  17   1  12       63.29       40.50     12.58 o 
  19   1  12        0.31       29.15     15.12 o 
 -28   2  12       57.59       43.65     18.24 o 
 -26   2  12       46.74       32.66      6.44 o 
 -24   2  12      224.08      172.91     22.65 o 
 -22   2  12      116.04       85.88     13.61 o 
 -20   2  12      525.88      445.39     41.78 o 
 -18   2  12       82.27       74.78     14.19 o 
 -16   2  12       26.23       40.56      8.40 o 
 -14   2  12       70.80       89.89     17.37 o 
 -12   2  12       67.28       89.90     16.03 o 
 -10   2  12       15.75       18.71      9.24 o 
  -8   2  12       16.27       24.18     13.17 o 
  -6   2  12       46.98       46.52      9.21 o 
  -4   2  12       55.83       47.10      9.65 o 
  -2   2  12      200.46      216.48     22.01 o 
   0   2  12      654.05      757.22     49.00 o 
   2   2  12      270.83      321.37     38.47 o 
   4   2  12       52.17       59.77     12.94 o 
   6   2  12        8.35       47.18     11.42 o 
   8   2  12       12.58       31.70     12.25 o 
  10   2  12       82.70      118.95     19.67 o 
  12   2  12      275.62      255.41     30.90 o 
  14   2  12       36.08       59.50     13.18 o 
  16   2  12      171.71      144.44     30.88 o 
  18   2  12       18.76       31.83     11.49 o 
 -27   3  12        3.66       36.78     11.61 o 
 -25   3  12        8.10       21.55     11.14 o 
 -23   3  12       19.02       31.90     10.44 o 
 -21   3  12       10.31       41.78     15.39 o 
 -19   3  12       21.25       40.62      7.76 o 
 -17   3  12       57.65       46.57      9.26 o 
 -15   3  12       14.66       32.27      7.32 o 
 -13   3  12       26.52       28.39      7.89 o 
 -11   3  12      103.23       86.12     14.99 o 
  -9   3  12       16.84       24.96     11.51 o 
  -7   3  12       41.67       52.82     12.27 o 
  -5   3  12       29.66       25.20     12.91 o 
  -3   3  12        4.43       14.65     15.78 o 
  -1   3  12       44.41       67.16     15.55 o 
   1   3  12      224.60      170.87     72.65 o 
   3   3  12       83.28       64.61     13.02 o 
   5   3  12       43.52       61.13     14.92 o 
   7   3  12       85.45       91.08     18.30 o 
   9   3  12       19.20       32.26      9.94 o 
  11   3  12      136.76      120.81     26.66 o 
  13   3  12      200.13      194.95     29.89 o 
  15   3  12       99.41       56.65     30.08 o 
  17   3  12       69.43       71.07     20.37 o 
 -26   4  12      282.19      251.67     68.44 o 
 -24   4  12      555.41      449.84    129.88 o 
 -22   4  12       44.53       61.77     20.29 o 
 -20   4  12       25.70       27.22      9.83 o 
 -18   4  12        7.42       48.90      8.88 o 
 -16   4  12       68.63       86.83     26.12 o 
 -14   4  12       60.17       50.10     15.44 o 
 -12   4  12       18.14        8.71     17.53 o 
 -10   4  12       24.24       51.80     11.43 o 
  -8   4  12       30.25       59.87     16.39 o 
  -6   4  12       32.50       91.07     15.52 o 
  -4   4  12      125.58      150.37     19.15 o 
  -2   4  12       13.28       34.66     10.76 o 
   0   4  12      250.38      250.41     34.36 o 
   2   4  12       42.19       44.76      9.00 o 
   4   4  12      174.43      176.01     20.41 o 
   6   4  12       34.20       58.63     12.82 o 
   8   4  12       73.84       68.14     15.25 o 
  10   4  12       16.61       48.74     12.75 o 
  12   4  12      386.47      386.46     88.98 o 
  14   4  12       47.02       58.11     11.80 o 
  16   4  12      168.18      144.56     21.71 o 
  18   4  12       61.25       34.14     29.51 o 
 -27   5  12       55.20       80.46     12.43 o 
 -25   5  12       47.11       49.53      9.50 o 
 -23   5  12       64.54       53.62     22.94 o 
 -21   5  12      143.78      134.03     20.39 o 
 -19   5  12      110.64       86.77     17.43 o 
 -17   5  12      199.58      156.50     22.72 o 
 -15   5  12       95.66       84.33     20.69 o 
 -13   5  12      116.38       85.03     15.74 o 
 -11   5  12      141.07      132.66     19.22 o 
  -9   5  12       37.75       56.57     12.19 o 
  -7   5  12      508.95      466.87     91.71 o 
  -5   5  12      422.78      386.61     76.26 o 
  -3   5  12      235.71      238.65     26.93 o 
  -1   5  12       93.23       82.56     15.50 o 
   1   5  12       89.61       83.62     26.14 o 
   3   5  12       16.06       60.52     15.29 o 
   5   5  12       28.33       40.99     10.36 o 
   7   5  12        5.43       20.35     11.17 o 
   9   5  12      104.62      122.53     18.51 o 
  11   5  12      111.77      109.73     18.04 o 
  13   5  12       38.60       45.21     23.58 o 
  15   5  12       98.39       92.45     14.79 o 
  17   5  12      150.85      184.05     19.85 o 
 -26   6  12       64.39       70.95     16.77 o 
 -24   6  12       36.47       43.23     11.10 o 
 -22   6  12       23.93       32.51     14.63 o 
 -20   6  12       79.91       49.87     21.06 o 
 -18   6  12       31.42       29.40      8.15 o 
 -16   6  12       53.10       46.90     11.46 o 
 -14   6  12      147.96      181.30     25.69 o 
 -12   6  12       85.96      119.83     21.19 o 
 -10   6  12        4.97       33.45      9.37 o 
  -8   6  12       12.78       21.60      9.10 o 
  -6   6  12        5.81       34.72     14.11 o 
  -4   6  12        5.60       33.66     11.18 o 
  -2   6  12       17.12       39.52     33.73 o 
   0   6  12       16.24       20.65      8.14 o 
   2   6  12       64.14       60.19     13.48 o 
   4   6  12      211.41      212.29     35.58 o 
   6   6  12       25.96       34.96      8.09 o 
   8   6  12       26.19       41.60      9.23 o 
  10   6  12       57.18       67.92     15.57 o 
  12   6  12       22.94       53.41     12.53 o 
  14   6  12      139.92      153.25     29.52 o 
  16   6  12       10.99       16.02      8.48 o 
 -25   7  12      427.11      467.57     42.97 o 
 -23   7  12       34.54       43.76     10.78 o 
 -21   7  12      120.23      133.50     28.96 o 
 -19   7  12        8.43       43.07     16.20 o 
 -17   7  12      107.96      111.74     15.15 o 
 -15   7  12       38.49       39.89     19.93 o 
 -13   7  12        0.98       27.17     14.28 o 
 -11   7  12      139.09      132.09     24.86 o 
  -9   7  12       81.03       76.30     13.31 o 
  -7   7  12       17.38       25.63     17.71 o 
  -5   7  12       33.07       24.32     10.84 o 
  -3   7  12        2.88       41.72     12.47 o 
  -1   7  12       73.66      128.47     24.16 o 
   1   7  12       31.94       24.82     13.03 o 
   3   7  12        1.47       16.36     19.91 o 
   5   7  12      114.30      120.02     20.24 o 
   7   7  12      294.50      372.83     85.00 o 
   9   7  12      268.74      207.66     59.51 o 
  11   7  12       14.70       39.42     13.90 o 
  13   7  12       72.82       73.73     18.44 o 
  15   7  12       33.39       27.06      8.35 o 
 -22   8  12      113.39       93.11     18.46 o 
 -20   8  12        7.96       34.75     14.36 o 
 -18   8  12       54.93       94.82     21.04 o 
 -16   8  12      160.81       97.28     31.48 o 
 -14   8  12      227.00      178.65     44.53 o 
 -12   8  12        7.58       39.24      9.64 o 
 -10   8  12       22.22       45.06     13.72 o 
  -8   8  12      341.25      429.37     41.57 o 
  -6   8  12      169.81      192.20     50.51 o 
  -4   8  12       61.31       34.08     11.08 o 
  -2   8  12       28.04       39.65     17.74 o 
   0   8  12      115.58      133.58     76.77 o 
   2   8  12       59.61       46.61     16.07 o 
   4   8  12      108.13       84.12     56.03 o 
   6   8  12      185.53      228.33     28.68 o 
   8   8  12       51.52       56.63     13.24 o 
  10   8  12      299.20      288.10     58.73 o 
  12   8  12      111.78      113.62     20.93 o 
 -21   9  12       34.09       18.88      6.92 o 
 -19   9  12       43.35       25.41     14.05 o 
 -17   9  12       11.85       26.82     10.26 o 
 -15   9  12       55.04       50.55     13.88 o 
 -13   9  12       24.47       19.37      7.75 o 
 -11   9  12       49.87       78.71     18.82 o 
  -9   9  12       88.56      121.88     21.75 o 
  -7   9  12      127.59      134.34     19.30 o 
  -5   9  12       40.51       45.69     12.55 o 
  -3   9  12       39.28       61.04     15.79 o 
  -1   9  12       76.34       25.19     14.06 o 
   1   9  12       49.68       72.30     23.03 o 
   3   9  12       10.75       30.50     12.29 o 
   5   9  12       50.30       79.44     19.60 o 
   7   9  12      116.14      129.80     39.26 o 
   9   9  12       44.25       32.17     23.57 o 
  11   9  12      173.94      152.47     23.09 o 
 -18  10  12       11.75       23.65     16.73 o 
 -16  10  12       41.20       43.19     11.38 o 
 -14  10  12       14.35       29.23     13.21 o 
 -12  10  12       39.52       33.03      9.28 o 
 -10  10  12        5.85       13.30      9.21 o 
  -8  10  12      166.80      181.64     28.68 o 
  -6  10  12      104.85      109.36     19.54 o 
  -4  10  12       25.31       52.31     17.45 o 
  -2  10  12       44.29       53.98     13.52 o 
   0  10  12       90.11       83.86     23.99 o 
   2  10  12        1.91       10.49     14.46 o 
   4  10  12      103.37       60.47     20.29 o 
   6  10  12        1.59       28.03     39.97 o 
   8  10  12        7.93       28.26     24.07 o 
 -15  11  12       90.92      116.50     27.56 o 
 -13  11  12      118.77      139.37     17.71 o 
 -11  11  12       60.51       61.72     16.50 o 
  -9  11  12      316.23      340.40     80.25 o 
  -7  11  12       84.87       98.09     23.28 o 
  -5  11  12      151.31      148.43     22.71 o 
  -3  11  12       21.64       33.86      9.47 o 
  -1  11  12       16.75       42.87     14.18 o 
   1  11  12      312.59      390.48     90.30 o 
   3  11  12       37.19       68.37     13.96 o 
   5  11  12      252.47      249.26     30.26 o 
 -10  12  12       61.62       77.98     28.46 o 
  -8  12  12      132.09      125.69     19.77 o 
  -6  12  12       24.66       36.78     23.32 o 
  -4  12  12       66.02       56.56     19.26 o 
  -2  12  12       38.54       43.14     28.14 o 
   0  12  12      117.62       95.42     17.99 o 
 -22   0  13        0.64       21.22     19.41 o 
 -20   0  13       12.15       46.50     13.66 o 
 -18   0  13        3.87       25.64     12.66 o 
 -16   0  13        0.22       31.27      9.30 o 
 -14   0  13        7.04       24.79     10.30 o 
 -12   0  13        2.50       17.78      9.46 o 
 -10   0  13        0.71       28.56     13.41 o 
  -8   0  13       79.33       55.27     24.68 o 
  -6   0  13        1.96       23.91     17.72 o 
  -4   0  13       18.71       51.58     21.11 o 
  -2   0  13       40.50       46.73     12.17 o 
   0   0  13       42.84       37.39     16.05 o 
   2   0  13       58.42       66.87     22.56 o 
   4   0  13       43.43       67.26     22.11 o 
   6   0  13       60.19       65.72     20.64 o 
   8   0  13        0.05       22.41     40.19 o 
  10   0  13       27.19       56.01     23.51 o 
  12   0  13       20.37       41.93     29.59 o 
 -23   1  13       34.14       63.55     23.06 o 
 -21   1  13       69.46       63.07     11.57 o 
 -19   1  13      131.31      143.49     26.40 o 
 -17   1  13       81.25       73.23     11.90 o 
 -15   1  13      116.53       97.21     15.98 o 
 -13   1  13       10.56       15.87      6.55 o 
 -11   1  13       22.62       53.98      8.93 o 
  -9   1  13       60.69       74.87     13.78 o 
  -7   1  13      144.59      132.73     26.77 o 
  -5   1  13       83.47       67.33     12.75 o 
  -3   1  13      373.90      335.35     30.98 o 
  -1   1  13      161.81      141.65     22.12 o 
   1   1  13      223.68      173.79     28.35 o 
   3   1  13      312.75      339.45     78.11 o 
   5   1  13      422.57      479.64    106.34 o 
   7   1  13      453.62      433.72     97.77 o 
   9   1  13      120.12      161.70     27.16 o 
  11   1  13      159.45      174.84     27.70 o 
  13   1  13       46.50       29.30     18.62 o 
 -22   2  13       18.23       32.31      8.55 o 
 -20   2  13       43.55       46.56      9.64 o 
 -18   2  13      206.38      192.71     32.96 o 
 -16   2  13       68.19       47.81     11.08 o 
 -14   2  13      171.15      161.99     22.72 o 
 -12   2  13       39.49       50.68     17.96 o 
 -10   2  13       15.50       28.19     10.28 o 
  -8   2  13       40.05       36.35     10.60 o 
  -6   2  13      166.12      148.31     18.00 o 
  -4   2  13      297.64      365.79     31.92 o 
  -2   2  13      285.21      303.72     30.13 o 
   0   2  13      348.07      334.88     41.39 o 
   2   2  13      270.22      265.26     38.19 o 
   4   2  13      254.74      281.27     66.21 o 
   6   2  13      269.31      226.11     45.27 o 
   8   2  13      106.20      132.53     20.53 o 
  10   2  13       40.09       31.01     14.93 o 
  12   2  13      439.53      433.75     49.72 o 
 -23   3  13       31.31       28.84     13.99 o 
 -21   3  13        7.22       21.56      9.31 o 
 -19   3  13       36.48       38.56     10.30 o 
 -17   3  13       55.13      117.19     21.26 o 
 -15   3  13       10.46       19.98      6.88 o 
 -13   3  13        5.60       23.45      7.35 o 
 -11   3  13       47.20       57.67     11.40 o 
  -9   3  13       83.66      101.50     16.47 o 
  -7   3  13       21.72       52.18     10.95 o 
  -5   3  13       40.97       35.74      9.92 o 
  -3   3  13        0.67       37.06     14.36 o 
  -1   3  13       64.75       45.22     10.43 o 
   1   3  13       13.68       33.72     11.53 o 
   3   3  13       66.87       64.59     17.27 o 
   5   3  13        6.53       43.05     16.28 o 
   7   3  13      124.78      104.70     21.41 o 
   9   3  13       82.05       83.97     16.05 o 
  11   3  13       20.95       50.07     17.62 o 
 -22   4  13      147.16      112.87     20.06 o 
 -20   4  13       14.66       23.64      7.14 o 
 -18   4  13       28.58       16.30     19.94 o 
 -16   4  13       32.68       42.45      9.95 o 
 -14   4  13       84.57       78.29     16.91 o 
 -12   4  13       56.99       62.65     12.74 o 
 -10   4  13      104.71      106.69     18.90 o 
  -8   4  13        9.54       43.74      8.68 o 
  -6   4  13       95.40      126.66     36.79 o 
  -4   4  13       22.38       32.39     10.12 o 
  -2   4  13      152.28      155.35     23.71 o 
   0   4  13       50.28       45.04     14.23 o 
   2   4  13       25.38       29.72     22.85 o 
   4   4  13        0.29       10.07      9.40 o 
   6   4  13      228.02      273.21     55.94 o 
   8   4  13      187.36      136.69     20.14 o 
  10   4  13      558.59      501.56     49.06 o 
 -21   5  13      213.35      215.06     35.84 o 
 -19   5  13      192.06      273.20     73.13 o 
 -17   5  13       54.99       59.39     13.18 o 
 -15   5  13       31.33       29.01     24.67 o 
 -13   5  13        6.49       38.62      9.81 o 
 -11   5  13       15.64       32.37     10.72 o 
  -9   5  13      342.37      339.89     90.15 o 
  -7   5  13      400.54      504.53    131.63 o 
  -5   5  13       35.20       37.35      9.05 o 
  -3   5  13      111.98      130.06     18.96 o 
  -1   5  13       39.56       56.43     23.43 o 
   1   5  13      286.18      263.33     53.23 o 
   3   5  13      186.18      186.75     32.00 o 
   5   5  13      116.38      129.46     20.33 o 
   7   5  13       39.22       34.94     10.54 o 
   9   5  13        9.64       24.86     11.39 o 
 -18   6  13        0.63       22.31     12.41 o 
 -16   6  13        0.15       11.66      8.31 o 
 -14   6  13       32.26       30.61      9.09 o 
 -12   6  13       32.24       24.34     17.22 o 
 -10   6  13       45.87       52.09     12.74 o 
  -8   6  13       22.54       38.91     20.66 o 
  -6   6  13       13.08       31.46      9.10 o 
  -4   6  13       36.61       18.37      7.86 o 
  -2   6  13       20.13       44.55     12.28 o 
   0   6  13       85.40       89.52     18.32 o 
   2   6  13       38.52       76.25     21.87 o 
   4   6  13       20.92       42.58     11.01 o 
   6   6  13       22.53       37.06     12.79 o 
   8   6  13       69.85       67.24     14.57 o 
 -17   7  13        4.82       17.83      9.76 o 
 -15   7  13       87.48       66.63     11.61 o 
 -13   7  13      190.82      152.11     39.60 o 
 -11   7  13       99.48       92.57     27.72 o 
  -9   7  13       84.51       61.68     14.82 o 
  -7   7  13      144.72      165.60     24.20 o 
  -5   7  13       17.32       31.08     10.51 o 
  -3   7  13       71.37       75.16     19.34 o 
  -1   7  13        3.78       36.58     14.10 o 
   1   7  13        2.75       43.80     15.47 o 
   3   7  13      156.70      102.31     18.14 o 
   5   7  13       42.33       56.45     13.20 o 
   7   7  13       16.95       37.34     12.05 o 
 -14   8  13       79.97       59.12     14.89 o 
 -12   8  13      146.99      169.63     33.17 o 
 -10   8  13      357.20      447.40    101.82 o 
  -8   8  13      164.68      139.88     20.82 o 
  -6   8  13       31.72       35.12      9.17 o 
  -4   8  13       42.08       42.27      9.93 o 
  -2   8  13      405.53      471.88    107.84 o 
   0   8  13      364.73      455.48     43.93 o 
   2   8  13       55.49       70.68     21.68 o 
   4   8  13       59.13       82.46     23.01 o 
 -11   9  13      106.89       90.51     31.36 o 
  -9   9  13       10.07       29.34     11.06 o 
  -7   9  13       38.54       76.08     15.04 o 
  -5   9  13      104.09       82.03     25.37 o 
  -3   9  13       30.68       51.94     15.81 o 
  -1   9  13       48.62       59.01     29.25 o 
   1   9  13        2.03       19.00     26.42 o 
 -14   0  14        8.91       43.53     14.88 o 
 -12   0  14       40.67       41.71     14.40 o 
 -10   0  14       26.63       71.18     16.04 o 
  -8   0  14       22.59       40.59     10.95 o 
  -6   0  14       22.10       27.49     10.30 o 
  -4   0  14       23.51       36.11     11.39 o 
  -2   0  14        0.30       26.80     10.95 o 
   0   0  14        0.49       31.78     12.58 o 
   2   0  14        5.68       17.80     18.54 o 
 -13   1  14       42.61       47.69      9.14 o 
 -11   1  14       39.39       32.74      7.30 o 
  -9   1  14       17.11       44.64     10.49 o 
  -7   1  14      123.66       90.57     16.10 o 
  -5   1  14       17.70       37.49      8.72 o 
  -3   1  14       25.81       36.53     11.11 o 
  -1   1  14       28.18       29.09     11.83 o 
   1   1  14       37.90       53.48      9.74 o 
   3   1  14      135.93      261.20     96.98 o 
 -14   2  14       10.12       46.66     20.03 o 
 -12   2  14       40.38       40.46      9.06 o 
 -10   2  14      108.43      107.34     18.61 o 
  -8   2  14       64.02       53.97     22.58 o 
  -6   2  14       22.92       34.48     10.95 o 
  -4   2  14       22.82       34.63     11.14 o 
  -2   2  14       62.48       62.03     11.56 o 
   0   2  14       75.63       47.31     11.76 o 
   2   2  14      177.62      194.99     20.84 o 
 -11   3  14       33.43       53.43     12.80 o 
  -9   3  14       28.67       55.55     22.58 o 
  -7   3  14        4.78       33.66      8.16 o 
  -5   3  14       18.18       40.07      8.82 o 
  -3   3  14       34.52       57.15     13.20 o 
  -1   3  14        5.94       37.08     13.59 o 
   1   3  14       24.54       34.94     24.04 o 
 -10   4  14       86.28       90.38     18.28 o 
  -8   4  14        8.93       40.19      9.72 o 
  -6   4  14       93.18      110.57     31.00 o 
  -4   4  14       41.38       45.02     21.73 o 
  -2   4  14        1.96       33.38      8.74 o 
                                                 
